# Supplementary material for: NifH gene amplicon sequencing and metagenomic approaches are complementary in assessing diazotroph diversity
Source: ISME Commun. 2025 Feb 27;5(1):ycaf038. doi: 10.1093/ismeco/ycaf038 (PMC11964895; doi:10.1093/ismeco/ycaf038)
Supplement: Table_S1_ycaf038 [file table_s1_ycaf038.xlsx]

## Sheet: Sheet1
Table S1. NifH sequences in the metaGT database. The regions in these sequences that are targeted by nifH1, nifH2, nifH3, and nifH4 primers are highlighted with red, orange, blue and brown color, respectively.
>2507500759Cy51472_16181701851
ATGGGACGCAACTCCCAAGGTTTCCTAACCACAATACGAATCATCGTTACGTCAGCAACGGATCAACCTTCCAACTTTATACACTCACTGTCTAACAAGCGAGAATCAACTATGCGTCAGATTGCATTTTACGGAAAAGGCGGTATCGGTAAGTCTACCACTTCTCAGAATACCATTGCTGCGTTAGCTGAAACCAACCGCATCATGATTGTTGGTTGTGACCCTAAAGCTGATTCTACCCGCTTAATGCTTCACACCAAAGCACAAACCACCATTCTGCACTTAGCAGCAGAACGGGGAACCGTTGAAGACATCGAACTCGAAGAAGTATTACTCGAAGGATACCAAGGAGTCAAGTGTGTTGAGTCCGGTGGTCCTGAGCCTGGAGTTGGATGTGCG…
>2501547408fdiDRAFT845409732716
ATGTCAGGTGAAAAAATTAGACAAATAGCTTTCTACGGTAAAGGTGGTATTGGTAAATCTACTACCTCTCAAAATACCCTAGCTGCAATGGCAGAAGTGGGTCAACGGATTCTGATTGTGGGTTGTGATCCTAAAGCTGACTCCACCCGTTTGATTCTACATACCAAAGCTCAAACCACCGTACTACATTTGGCTGCTGAAAGAGGCGCAGTAGAAGACCTAGAACTTGATGAAGTCGTACTTCAAGGCTTCCGAGGCATTAAATGCGTAGAATCTGGTGGCCCAGAACCAGGTGTAGGTTGCGCCGGTCGGGGTATTATTACCGCTATTAACTTCTTGGAAGAAAACGGTGCTTACTCCAACGTAGACTTCGTATCCTATGACGTATTAGGTGACGTT…
>2776212221Ga0263378_1362707857610
ATGTCAGACGAAAAGATTAGACAAATAGCTTTCTATGGTAAAGGTGGTATCGGTAAGTCTACCACCTCGCAAAACACCCTAGCTGCAATGGCAGAAGTGGGTCAACGCATTCTCATTGTAGGTTGCGATCCTAAAGCTGACTCTACCCGGTTGATCCTACATACCAAAGCTCAAACCACCGTTCTACACTTAGCAGCAGAACGCGGTGCAGTAGAAGATTTAGAACTTGAAGAAGTCGTACTGCAAGGCTTCCGAGGTATTAAATGCGTAGAATCTGGAGGCCCAGAACCCGGTGTAGGTTGCGCCGGTCGGGGTATTATCACAGCTATCAACTTCCTCGAAGAAAACGGTGCTTACTCAAACGTAGATTTCGTCTCCTATGACGTATTAGGTGACGTT…
>2752813173Ga0166459_109995107964
ATGACTGAGCAAATCAGACAAATCGCATTCTACGGTAAAGGCGGTATTGGTAAATCCACCACTTCTCAAAATACCCTTGCAGGTCTAGCAGATTTAGGCCAACGGATCATGATTGTGGGATGCGACCCCAAAGCAGACTCTACTCGCCTGATGCTGCATAGCAAAGCCCAAACCACGATTCTTCACTTAGCGGCCGAACGCGGTGCTGTTGAAGACATCGAACTCGAAGAAGTCTTGCTAACCGGCTACAAAGATATCAAATGCGTTGAGTCTGGCGGCCCAGAACCCGGTGTGGGTTGTGCCGGCCGAGGCATTATTACCGCCATCAACTTCCTAGAAGAAAACGGTGCCTATGAAGACCTAGATTTCGTTAGCTATGACGTACTAGGGGACGTAGTT…
>2578016225M595_152871771
ATGCGACAAATTGCATTTTACGGTAAAGGCGGTATCGGTAAATCCACCACTTCTCAAAACACCCTGGCTGGAATGGCACAAAACGGCAATCGCATCATGATTGTTGGTTGTGACCCGAAAGCTGACTCCACTCGTTTGATCCTCAACACCAAAGCTCAGGTTACAGTTCTAGCGTTGGCTGCAGAACGGGGTTCTGTTGAAGATATAGAACTCGAAGATGTACTGCTCGAAGGATTTGAAGGCATCAAGTGCGTAGAATCTGGTGGTCCTGAGCCTGGAGTTGGATGTGCAGGTCGTGGAATTATCACCTCCATCAACTTCCTCGAAGAAGAAGGCGCTTACGAAGATCTAGACTTCGTATCCTATGACGTACTAGGTGACGTTGTTTGCGGTGGTTTC…
>640016144MonitrogenaseironproteinsubunitNifH
ATGCGACAAATTGCATTTTACGGTAAAGGCGGTATCGGTAAATCCACCACTTCTCAAAACACCCTGGCTGGAATGGCACAAAACGGCAATCGCATCATGATTGTTGGTTGTGACCCGAAAGCTGACTCCACTCGTTTGATCCTCAACTGTAAAGCTCAGGTTACAGTTCTATCGTTGGCCGCAGAACGGGGTTCAGTTGAAGATCTAGAACTCGATGATGTACTGCTCGAAGGATTTGAAGGCATCAAGTGCGTAGAATCTGGTGGTCCTGAACCCGGTGTTGGATGTGCAGGTCGTGGTATTATCACCTCCATCAACTTCTTAGAAGAAGAAGGCGCTTACGAAGATTTAGACTTCGTATCCTATGACGTACTAGGTGACGTTGTTTGCGGTGGTTTC…
>2504133119Anacy_34523936017
ATGGCTACTGATTCAAATATTAGACAGATTGCTTTTTACGGTAAAGGTGGTATTGGTAAATCTACCACTTCTCAAAACACCCTTGCTGCTATGGCAGAAATGGGTCAACGCATCATGATTGTAGGTTGTGACCCTAAAGCTGACTCTACCCGTTTGATGCTCCACTCCAAGGCTCAAACCACCGTTCTTTCCTTGGCTGCTGAAAGAGGTGCTGTTGAAGATTTAGAACTCAGCGAAGTACTTTTGACCGGTTTCCGTGGTGTTAAGTGTGTAGAATCTGGTGGTCCAGAACCCGGTGTTGGTTGTGCTGGTCGTGGTATTATCACTGCTATTAACTTCCTAGAAGAAAACGGTGCTTACCAAGACTTAGATTTCGTATCTTACGACGTATTAGGTGAC…
>2509433127Mic7113_12921480545
ATGTCTGACGATGCAATGAGACAAATAGCTTTCTACGGCAAAGGCGGTATCGGTAAATCCACCACATCCCAAAATACAATTTCCGGTTTAGCAGAACTGGGCGAGCGCATCATGATTGTGGGTTGCGACCCGAAAGCCGACTCGACTCGTCTAATGCTGCACTCTAAAGCTCAGACCACCATTCTATCGCTAGCTGCTGAGCGTGGCGCAGTAGAAGACCTAGAACTCGAAGAAGTACTACTCACTGGCTACAAAGGTGTCAAGTGCGTTGAGTCTGGTGGCCCAGAACCCGGTGTAGGTTGTGCAGGACGGGGTATCATCACCGCCATCAACTTCCTCGAAGAAAATGGCGCTTACGAAGACCTCGACTTTGTTAGCTACGACGTGTTAGGAGACGTT…
>2634163034Ga0080671_6670885347
ATGGCTGTTGACGAAAAAATCAGACAGATAGCTTTCTACGGTAAAGGTGGTATTGGTAAATCTACTACCTCCCAAAACACCCTGGCTGCTATGGCAGAAATGGGTCAGCGCATTTTGATCGTCGGTTGTGACCCTAAAGCTGACTCCACCCGTTTGATGCTGCACAGTAAAGCTCAAACTACCGTTCTTCACTTGGCTGCTGAACGTGGTGCAGTTGAAGATTTAGAACTCGAAGAAGTAATGCTCACCGGCTTCCGTGGTGTGCGTTGCGTGGAATCTGGTGGTCCAGAACCCGGTGTGGGTTGCGCCGGTCGTGGTATCATCACCGCCATCAACTTCCTAGAAGAAAATGGCGCATACCAAGACGTAGACTTCGTATCTTACGACGTACTAGGTGAC…
>648051303MonitrogenaseironproteinsubunitNifH
ATGGCTATTGATAAAAAAATCAGACAGATTGCTTTTTACGGTAAAGGTGGTATTGGTAAATCTACCACTTCACAAAATACCCTGGCTGCTATGGCAGAAATGGGTCAACGCATATTAATTGTTGGTTGTGATCCCAAAGCTGACTCTACCCGTTTGATGCTTCACTCCAAGGCTCAAACCACAGTATTACACTTGGCTGCTGAAAGAGGTGCTGTTGAAGATTTAGAACTCCACGAAGTCATGTTAACCGGTTTCCGTGGTGTTAAGTGCGTAGAATCTGGTGGTCCAGAACCAGGTGTAGGTTGTGCAGGTCGTGGTATTATCACCGCTATTAACTTCTTGGAAGAAAACGGTGCTTACCAAGATGTTGACTTTGTATCTTATGACGTACTAGGTGAC…
>NifH_TARA_AON_82_MAG_00128_Gene_96560_Length_897
ATGCGTCAGATTGCATTTTACGGAAAAGGTGGTATCGGTAAGTCCACTACTTCTCAGAATACTCTAGCTGCAATGGCTAACCGTCACGGTCAAAGAATCATGATCGTAGGTTGTGACCCTAAAGCTGACTCTACTCGTTTAATCTTAAACGCTAAAGCTCAAACTACTGTACTTCACGTTGCTGCTGAACTCGGTGCAGTTGAAGACGTAGAACTAGACCAAGTATTGAAGCCAGGTTTCGGTGGCATTAAGTGTGTTGAGTCTGGTGGTCCTGAGCCTGGTGTAGGTTGCGCTGGCCGTGGTATTATTACTGCTATCAACTTTCTAGAAGAAGAAGGAGCTTATACAGATCTAGATTTCGTAAGCTATGACGTACTAGGTGACGTTGTTTGCGGTGGA…
>2022832730CYJSC1_DRAFT_6856066715
ATGACTGACGAAAATATTAGACAGATTGCGTTCTACGGCAAAGGCGGGATTGGTAAATCGACCACTTCGCAAAATACCATCGCTGGTTTAGCCGAGATAGGCGAGCGCATCATGATCGTTGGCTGTGACCCCAAGGCCGATTCCACCCGCTTGATGCTGCACAGCAAAGCCCAAACCACGATTCTCCACTTGGCGGCTGAGCGTGGTGCTGTAGAAGATCTGGAAATCGAAGAAGTGCTGCTGGAAGGGTATCTCGGCGTCCGTTGCGTTGAATCGGGCGGTCCGGAACCCGGTGTGGGATGCGCAGGCCGGGGTATCATCACCGCCATCAACTTCCTAGAAGAAAACGGTGCCTACGAAGATCTAGATTTCGTATCCTACGACGTGTTGGGTGACGTT…
>2507336069Tol9009DRAFT_00060580362638
ATGTCCGTTGATGAAAAAATTAGACAGATAGCTTTCTACGGTAAAGGCGGTATTGGTAAATCTACCACCTCTCAAAATACCCTTGCAGCTATGGCAGAAATGGGTCAGCGCATTTTGATTGTGGGTTGCGACCCCAAAGCTGACTCCACCCGTTTGATGCTGCACAGCAAAGCTCAAACAAGCGTTCTTCAATTGGCTGCTGAACGTGGTGCTGTTGAAGATATAGAACTGCATGAAGTCATGCTCACCGGCTTCCGCAACGTTCGTTGCGTAGAATCTGGTGGTCCAGAACCCGGTGTAGGTTGCGCCGGTCGTGGTATCATCACCGCTATTAACTTCTTAGAAGAAAACGGTGCTTACCAAGACGTTGACTTCGTATCTTACGACGTATTAGGTGAC…
>2517239414Mas10914DRAFT_0657701658
ATGTCCGTTGACGAAAAAATTAGACAGATAGCTTTCTACGGCAAGGGCGGTATCGGTAAATCCACCACCTCTCAAAACACCCTCGCCGCTATGGCAGAAATGGGTCAGCGCATTTTGATTGTGGGTTGCGACCCCAAAGCTGACTCTACCCGTTTGATGCTGCACAGCAAAGCTCAAACCACCGTGTTGCACTTGGCTGCTGAACGGGGTGCTGTAGAAGACCTAGAACTCGAAGAAGTGATGCTCACAGGTTTCCGTGGTGTGCGTTGCGTGGAGTCTGGTGGTCCTGAACCCGGTGTAGGTTGCGCCGGTCGTGGTATCATCACCGCCATTAATTTCTTGGAAGAAAACGGTGCTTACCAAGACGTTGACTTCGTTAGCTACGACGTGTTGGGTGAC…
>2563162461NSP_345403512043
ATGACTGACGAAAAAATTAGACAAATAGCATTCTACGGTAAAGGTGGTATTGGTAAATCTACTACCTCTCAAAATACCTTGGCTGCTATGGCAGAAATGGGTCAGCGCATTCTTATCGTCGGTTGTGACCCCAAAGCTGACTCCACCCGTTTGATGCTACACAGTAAAGCTCAAACCAGTGTTCTACAATTGGCTGCTGAAAGAGGCGCTGTAGAAGACATCGAATTACATGAAGTCATGCTGACCGGCTTCCGCGATGTCCGTTGTGTAGAATCAGGTGGTCCAGAACCCGGTGTAGGTTGCGCCGGTCGGGGTATTATTACCGCCATCAACTTCTTAGAAGAAAATGGTGCATATACAGATGTTGACTTCGTATCTTACGACGTATTAGGCGACGTT…
>2637006495Ga0072884_1003108103216
ATGACTGACGAAACCATTAGACAGATAGCCTTCTACGGCAAAGGTGGGATTGGTAAATCTACCACCTCTCAAAACACAATCGCGGGTATGGCTGAACTGGGTCAGCGCGTCATGATCGTGGGTTGCGACCCCAAAGCCGACTCCACCCGCTTGATGCTCCATAGCAAAGCCCAAACCACCATTCTGCACTTGGCAGCGGAGCGTGGTGCAGTAGAAGACCTGGAACTCGAAGAAGTATTGCTCACTGGCTACCGCGATGTTCGTTGCGTGGAGTCGGGTGGTCCTGAACCTGGTGTCGGTTGCGCTGGACGAGGCATCATCACCGCCATCAACTTTCTGGAAGAAGAAGGCGCTTACGAAGACCTCGATTTCGTGTCTTATGACGTATTGGGCGACGTA…
>2724943698Ga0125915_11393941981
ATGACTGACGAAAACATTAGACAGATAGCTTTTTACGGTAAAGGTGGTATCGGTAAGTCCACTACCTCTCAAAACACCATTGCTGCTATGGCACAAATGGGTCAGCGCGTCATGATCGTTGGTTGCGACCCTAAAGCTGACTCTACTCGTTTGATGTTGCACTCAAAAGCACAAACTACCGTACTTCACTTAGCTGCTGAGCGTGGTGCGGTAGAAGACTTAGAACTTGAAGAAGTAATGCTCACAGGCTTCCGTGGCGTACGTTGCGTTGAGTCTGGTGGTCCCGAGCCCGGTGTAGGTTGTGCTGGTCGTGGTATCATCACCTCCATCAACTTCTTAGAAGAAAATGGCGCTTACCAAGATTTAGATTTCGTATCCTACGACGTATTAGGTGACGTT…
>2776130030Ga0262664_105109111314
ATGACTGACGAAAAAATTAGACAGATCGCTTTTTACGGTAAAGGTGGTATTGGTAAATCTACCACTTCCCAAAATACCCTTGCCGCAATGGCAGAAATGGGACAACGCATTTTGATTGTGGGATGCGACCCCAAAGCTGATTCTACCCGCTTAATGTTGCACAGCAAAGCTCAAACCAGCGTGTTGCAGTTAGCTGCTGAACGCGGTGCTGTAGAAGATATAGAACTCCATGAAGTAATGCTCACCGGTTTCCGTGGTGTAAGTTGCGTTGAATCTGGTGGTCCAGAACCTGGTGTAGGTTGCGCCGGTCGTGGTATCATCACTGCCATCAACTTCTTAGAAGAAAACGGTGCTTACCAAGACGTAGATTTCGTATCCTACGACGTATTAGGCGACGTT…
>2776147902Ga0264019_1211151334026
ATGACTGACAACAGCATTAGACAAATTGCATTCTACGGTAAAGGCGGTATTGGTAAATCCACAACATCCCAAAATACCCTTGCTGGTCTGGCTGAAATGGGCGAACGGATCATGATTGTAGGTTGTGACCCCAAAGCAGACTCCACCCGCCTCATGCTGCACAGTAAAGCTCAAACCACCATTCTGCACCTAGCGGCTGAACGCGGCGAAATTGAAGATATTGAACTCGAAGAAGTATTGCTACCTGGTTACTTGGATGTCAAGTGTGTGGAGTCAGGTGGCCCTGAACCTGGTGTTGGTTGTGCTGGACGTGGGATCATTACCGCCATTAACTTCTTGGAAGAAAACGGCGCTTACGAAGACCTGGATTTTGTTTCCTACGACGTATTGGGTGACGTT…
>2776212415Ga0263378_1364648050974
ATGACTGACAACAGCATTAGACAAATTGCATTCTACGGTAAAGGCGGTATTGGTAAATCCACAACATCTCAAAATACCCTTGCTGGTCTGGCTGAAATGGGCGAACGGATCATGATTGTAGGTTGTGACCCCAAAGCAGACTCCACCCGCCTCATGTTGCACAGTAAAGCCCAAACTACCATTCTGCACCTAGCTGCTGAACGCGGCGAAATTGAAGATATAGAACTCGAAGAAGTATTACTACCTGGTTACTTGGATGTTAAGTGTGTGGAGTCAGGTGGCCCTGAACCTGGTGTTGGTTGTGCTGGGCGTGGGATCATTACCGCCATTAACTTCTTGGAAGAAAATGGCGCTTACGAAGACCTAGATTTCGTTTCCTACGACGTATTGGGCGACGTA…
>648188591MonitrogenaseironproteinsubunitNifH
ATGCGACAAATAGCATTCTACGGTAAAGGCGGTATTGGTAAATCTACCACATCTCAAAATACCTTAGCAGGGATGGCTCAAAACGGCAACCGCATCATGATTGTTGGTTGTGACCCGAAAGCTGACTCTACTCGCTTGATCCTCAACACCAAAGCGCAAGTAACTGTTCTCCACTTAGCCGCAGAACGGGGTGCTGTTGAAGACCTAGAACTCGAAGATGTATTACTCCAAGGGTTCGCAGATATCAAGTGCGTAGAATCTGGTGGTCCTGAGCCTGGTGTAGGATGCGCCGGTCGTGGGATTATTACCGCGATTAACTTCCTTGAAGAAGAAGGAGCTTACGAAGACCTAGATTTCGTATCCTACGACGTATTAGGGGACGTTGTTTGCGGTGGTTTC…
>2509746633CyanoDRAFT_0000651077162
ATGACTGACGAGAACATTAGACAGATAGCCTTCTATGGCAAGGGCGGGATTGGTAAATCCACTACGTCGCAAAACACGATCGCAGGGATGGCTGAACTGGGTCAGCGCGTGATGATCGTAGGCTGTGACCCGAAGGCAGACTCCACCCGCCTGATGCTGCACAGCAAAGCGCAAACCACCATTCTGCACCTGGCAGCCGAGCGGGGCGCAGTAGAAGACCTGGAACTCGAAGAAGTGCTGCTGACCGGATATCGCGATGTGCGCTGCGTGGAGTCGGGTGGTCCTGAGCCGGGTGTGGGCTGCGCTGGACGAGGCATCATCACCGCAATTAACNTTCTGGAAGAGAACGGTGCTTACGAAGACCTCGATTTCGTATCCTATGACGTGCTAGGAGACGTG…
>2631177033Ga0080676_12118412156505
ATGACTGACGAAAATATTAGACAGATAGCTTTTTACGGTAAAGGTGGTATCGGTAAATCTACCACCTCCCAAAACACCCTGGCAGCTATGGCAGAAATGGGTCAACGCATCCTCATCGTCGGTTGCGACCCTAAAGCTGACTCCACCCGTTTGATGCTACACAGCAAAGCTCAAACAACCGTTCTTCACCTCGCCGCAGAACGTGGTGCAGTAGAAGATATCGAAATTGAAGAAGTAATGCTGACCGGTTTCCGCAACGTTCGTTGCGTAGAATCTGGTGGTCCAGAACCCGGTGTAGGTTGCGCTGGTCGTGGTATCATCACCGCCATCAACTTCTTAGAAGAAAATGGTGCTTACCAAGACCTAGACTTCGTATCTTACGACGTATTAGGTGACGTT…
>2775927092Ga0263766_13495617488
ATGACTGACAACATTAGACAAATCGCATTCTACGGTAAAGGCGGTATCGGTAAGTCTACAACATCTCAAAACACGCTTGCTGGTCTCGCGGAAATGGGTCAAAGGATCATGATCGTCGGATGTGACCCGAAAGCAGATTCTACCCGTTTGATGTTGCACAGCAAAGCTCAAACCACCATTCTGCACTTAGCTGCTGAACGTGGTGCAGTTGAAGATATAGAACTCGAAGAAGTATTGCTGACTGGTTACCGGGATGTTAAATGTGTGGAGTCAGGTGGGCCTGAGCCTGGTGTCGGCTGCGCTGGACGTGGGATCATTACCGCTATCAACTTTTTGGAAGAAAACGGCGCTTACGAAGACCTAGATTTCGTTTCCTACGACGTATTGGGCGACGTTGTT…
>2776186410Ga0264112_12278317669
ATGACTGACGAAAATATTAGACAGATAGCTTTCTACGGTAAAGGCGGTATCGGTAAATCTACCACCTCTCAAAACACCCTGGCAGCTATGGCAGAAATGGGTCAGCGCATTATGATTGTGGGTTGTGACCCCAAAGCTGACTCCACCCGTTTGATGCTCCACAGTAAAGCTCAAACCACCGTGCTGCACTTAGCAGCAGAACGTGGTGCAGTAGAAGATTTAGAATTAGAAGAAGTAATGTTGACCGGCTTCCGTGATGTGAAGTGCGTGGAGTCTGGTGGTCCAGAACCCGGTGTAGGTTGCGCTGGTCGTGGTATTATCACCGCTATTAACTTCTTGGAAGAAAACGGTGCTTACCAAGACCTAGACTTCGTATCTTACGACGTATTAGGTGACGTT…
>2776192790Ga0264112_1266657956068
ATGACTGACAACATTAGACAAATCGCATTCTACGGTAAAGGCGGTATCGGTAAGTCTACAACCTCTCAAAACACGATCGCTGGTTTAGCACAAATGGGCGAACGGATCATGATTGTAGGTTGCGATCCTAAAGCAGATTCCACCCGCCTGATGTTGCACAGCAAAGCTCAAACCACCATTCTGCACCTAGCTGCTGAACGCGGCGCAGTTGAAGATTTGGAACTCGAAGAAGTATTGCTGAATGGTTACTTGGGTGTCAGATGCGTAGAGTCAGGCGGCCCTGAACCCGGTGTAGGCTGCGCTGGACGCGGTATCATCACCGCCATCAACTTCTTAGAAGAAAACGGTGCTTACGAAGACTTAGATTTCGTTTCCTACGACGTATTAGGTGACGTTGTC…
>NifH_Trichodesmium_erythraeum_IMS101_Gene_239517_Length_891
ATGCGTCAGATTGCATTTTACGGAAAAGGTGGTATCGGTAAGTCCACTACTTCTCAGAATACTCTAGCTGCAATGGCTAACCGTCACGGTCAAAGAATCATGATCGTAGGTTGTGACCCTAAAGCTGACTCTACTCGTTTAATCTTAAACGCTAAAGCTCAAACTACTGTACTTCACGTTGCTGCTGAGCGCGGTGCAGTTGAAGACGTAGAACTAGATGAAGTATTGAAACCAGGTTTCGGTGGCATTAAGTGTGTTGAGTCTGGTGGTCCTGAGCCTGGTGTAGGTTGCGCTGGCCGTGGTATTATTACTGCTATCAACTTCCTAGAAGAAGAAGGAGCTTATACCGATCTAGACTTCGTAAGCTATGACGTACTAGGTGACGTTGTTTGCGGTGGA…
>NifH_Crocosphaera_watsonii_WH_8501_Gene_3530_Length_891
ATGCGTCAAATTGCATTCTACGGAAAAGGTGGTATCGGTAAGTCCACCACTTCTCAAAACACCTTAGCTGGAATGGCTCAATCTGGCAATCGCATCATGATTGTAGGTTGTGACCCCAAAGCTGACTCTACCCGTTTAATCCTCAACTGTAAAGCTCAGGTAACTGTATTACACTTAGCTGCTGAAATGGGTTCTGTTGAAGACTTAGAACTCGAAGACGTAATGCTCGAAGGGTTTGAAGGCATCAAGTGTGTAGAATCTGGTGGTCCTGAGCCTGGAGTTGGTTGTGCTGGTCGTGGTATTATCACCTCCATCAACTTCCTAGAAGAAGAAGGAGCTTACGAAGACTTAGAATTCGTATCCTACGACGTATTAGGGGACGTTGTATGTGGTGGTTTC…
>2503307613CWat_WH0003_DRAFT_000354808778
ATGCGTCAAATTGCATTCTACGGAAAAGGTGGTATCGGTAAGTCCACCACTTCTCAAAACACCTTAGCTGGAATGGCTCAATCTGGCAATCGCATCATGATTGTAGGTTGTGACCCCAAAGCTGACTCTACCCGTTTAATCCTCAACTGTAAAGCTCAGGTAACTGTATTACACTTAGCTGCTGAAATGGGTTCTGTTGAAGACTTAGAACTCGAAGACGTAATGCTCGACGGGTTTGAAGGCATCAAGTGTGTAGAATCTGGTGGTCCTGAGCCTGGAGTTGGTTGTGCTGGTCGTGGTATTATCACCTCCATCAACTTCCTAGAAGAAGAAGGAGCTTACGAAGACTTAGAATTCGTATCCTACGACGTATTAGGGGACGTTGTATGTGGTGGTTTC…
>2503319342CWat_WH0401_DRAFT_0002332016914
ATGCGTCAAATTGCATTCTACGGAAAAGGTGGTATCGGTAAGTCCACCACTTCTCAAAACACCTTAGCTGGAATGGCTCAATCTGGCAATCGCATCATGATTGTAGGTTGTGACCCCAAAGCTGACTCTACCCGTTTAATCCTCAACTGTAAAGCTCAGGTAACTGTATTACACTTAGCTGCTGAAATGGGTTCTGTTGAAGACTTAGAACTCGAAGACGTAATGCTCGAAGGGTTTGAAGGCATCAAGTGTGTAGAATCTGGTGGTCCTGAGCCTGGAGTTGGTTGTGCTGGTCGTGGTATTATCACCTCCATCAACTTCCTAGAAGAAGAAGGAGCTTACGAAGACTTAGAATTCGTATCCTACGACGTATTAGGGGACGTTGTATGTGGTGGTTTC…
>2503329921CWat_WH8501_draft2_0000820049792
ATGCGTCAAATTGCATTCTACGGAAAAGGTGGTATCGGTAAGTCCACCACTTCTCAAAACACCTTAGCTGGAATGGCTCAATCTGGCAATCGCATCATGATTGTAGGTTGTGACCCCAAAGCTGACTCTACCCGTTTAATCCTCAACTGTAAAGCTCAGGTAACTGTATTACACTTAGCTGCTGAAATGGGTTCTGTTGAAGACTTAGAACTCGAAGACGTAATGCTCGAAGGGTTTGAAGGCATCAAGTGTGTAGAATCTGGTGGTCCTGAGCCTGGAGTTGGTTGTGCTGGTCGTGGTATTATCACCTCCATCAACTTCCTAGAAGAAGAAGGAGCTTACGAAGACTTAGAATTCGTATCCTACGACGTATTAGGGGACGTTGTATGTGGTGGTTTC…
>2504131751Anacy_2108join
ATGAGTACCGACGCAAATATTAGACAAATAGCTTTCTACGGCAAGGGCGGTATCGGTAAATCTACCACCTCTCAAAACACCCTCGCAGCAATGGCTGAAATGGGTCAACGCATCATGATCGTAGGTTGCGACCCTAAAGCTGACTCTACCCGTTTGATGCTTCACTCCAAGGCTCAAACCACCGTTCTTTCCTTGGCTGCTGAAAGAGGTGCAGTTGAAGATTTAGAACTCCACGAAGTCATGTTGACCGGTTTCCGTGGTGTTAAGTGCGTTGAATCTGGTGGTCCAGAACCCGGTGTAGGTTGTGCTGGTCGTGGTATTATCACCGCTATTAACTTCCTAGAAGAAAACGGTGCTTACACAGACTTAGATTTCGTATCTTACGACGTATTAGGTGAC…
>2513241534DOLICI_045424163686
ATGACTACTGACGCAAATATTAGACAGATAGCTTTCTACGGCAAGGGCGGTATCGGTAAATCTACCACTTCTCAAAACACCCTCGCAGCTATGGCTGAAATGGGTCAACGCATCATGATCGTAGGTTGCGACCCTAAAGCTGACTCCACCCGTTTGATGCTTCACTCCAAGGCTCAAACCACCGTATTACACTTAGCTGCTGAAAGAGGCGCTGTTGAAGATTTGGAACTCCACGAAGTCATGTTAACCGGTTTCCGTGGTGTTAAGTGCGTAGAATCTGGTGGTCCAGAACCCGGTGTAGGTTGCGCTGGTCGTGGTATTATCACCGCTATTAACTTCCTAGAAGAAAACGGTGCTTACCAAGATTTAGACTTCGTATCTTACGACGTATTAGGTGAC…
>2516149990FIS9605DRAFT_06998285379
ATGTCCGACGATAAAATCAGACAGATAGCCTTCTACGGTAAAGGCGGTATCGGTAAGTCTACTACTTCTCAAAACACCCTTGCCGCTATGGCAGAAATGGGTCAGCGGATTATGATTGTGGGATGCGACCCCAAAGCTGACTCCACCCGTTTGATGCTGCACGCTAAAGCTCAAACCACCGTGCTGCACTTAGCAGCAGAAAGAGGTGCAGTAGAAGACTTAGAACTTGAAGAAGTAATGTTAACCGGTTTTCGCGGTGTTCGTTGCGTGGAATCTGGTGGTCCCGAGCCTGGTGTAGGTTGCGCCGGTCGTGGTATCATCACCGCCATCAACTTCTTGGAAGAAAACGGTGCTTACCAAGACCTAGACTTTGTATCTTACGACGTGTTGGGTGACGTT…
>2619250546Ga0060318_119275322003
ATGTCTGACGAAAAAATTAGACAAATAGCTTTTTACGGTAAAGGCGGTATCGGTAAGTCCACCACTTCTCAAAATACCCTTGCCGCTATGGCAGAAATGGGTCAGCGCATTTTGATTGTAGGTTGCGACCCCAAAGCAGATTCCACCCGTTTGATGCTACACAGCAAAGCTCAAACCACCGTATTACACCTTGCTGCTGAGCGTGGCGCAGTAGAAGATTTAGAACTCGAAGAAGTAATGCTCACCGGCTTCCGTGGTGTTCGTTGCGTAGAATCTGGTGGTCCTGAGCCTGGAGTAGGTTGTGCTGGACGTGGTATTATCACTGCCATCAATTTCTTGGAAGAAAACGGTGCTTACCAAGATCTAGATTTCGTTTCCTACGACGTATTGGGTGACGTT…
>2629602058Ga0074568_1141255762682
ATGCGTCAGATTGCATTTTACGGAAAAGGTGGTATCGGTAAGTCCACTACTTCTCAGAATACTCTAGCTGCAATGGCTAACCGTCACGGTCAAAGAATCATGATCGTAGGTTGTGACCCTAAAGCTGACTCTACTCGTTTAATCTTAAACGCTAAAGCTCAAACTACTGTACTTCACGTTGCTGCTGAGCGCGGTGCAGTTGAAGACGTAGAACTAGATGAAGTATTGAAACCAGGTTTCGGTGGCATTAAGTGTGTTGAGTCTGGTGGTCCTGAGCCTGGTGTAGGTTGCGCTGGCCGTGGTATTATTACTGCTATCAACTTCCTAGAAGAAGAAGGAGCTTATACCGATCTAGACTTCGTAAGCTATGACGTACTAGGTGACGTTGTTTGCGGTGGA…
>2631163842Ga0080674_104237248779
ATGACTGACAACATTAGACAAATCGCTTTCTACGGTAAAGGTGGTATCGGTAAATCCACAACCTCGCAAAACACGATCGCTGGTCTTGCAGAAATGGGCGAACGCATCATGATTGTCGGATGCGACCCCAAAGCAGACTCCACTCGTTTGATGTTGCACAGCAAAGCTCAAACTACCATTCTCCACTTAGCTGCGGAACGCGGTGCAGTCGAAGATTTAGAACTGGACGAAGTATTATTGACTGGTTATCAAGGCGTTAAGTGTGTCGAGTCTGGCGGCCCCGAACCCGGTGTGGGTTGCGCTGGACGTGGTATCATCACCGCCATTAACTTCTTAGAAGAAAACGGCGCTTACGAAGACCTCGATTTCGTTTCTTACGACGTATTAGGCGACGTTGTT…
>2673877892Ga0123611_1340874725171
ATGAGTATTGACAAAAAAATTAGACAAATCGCTTTCTACGGTAAAGGCGGTATCGGTAAATCTACTACCTCCCAAAACACCTTAGCTGCTATGGCAGAGATGGGTCAACGTATCCTTATCGTAGGTTGTGACCCCAAAGCTGACTCCACCCGTTTGATGCTACACTCCAAAGCACAAACCACCGTATTACACTTGGCTGCTGAACGTGGTGCAGTTGAAGACCTAGAACTCGAAGAAGTCATGCTAACAGGCTTCCGTGGCGTGAAGTGCGTTGAGTCTGGTGGGCCAGAACCTGGTGTTGGTTGTGCTGGTCGTGGTATTATCACCGCCATCAACTTCCTAGAAGAAAATGGTGCTTACCAAGATGTTGACTTCGTATCCTATGACGTATTAGGCGAC…
>2775963776Ga0263874_13599693473
ATGGCTATTGACAAAAAAATCAGACAAATCGCTTTCTACGGTAAAGGCGGTATTGGTAAATCTACCACTTCTCAAAACACCTTGGCAGCTATGGCTGAAATGGGTCAACGCATTCTTATCGTAGGTTGCGACCCTAAAGCTGACTCCACCCGTTTGATGCTTCACTCTAAAGCACAAACTACAGTATTACACTTGGCTGCTGAACGTGGTGCAGTAGAAGACTTAGAACTAGAAGAAGTAATGCTCACAGGCTTCCGTGGTGTGAAGTGCGTAGAGTCTGGTGGCCCAGAACCCGGTGTAGGTTGCGCTGGTCGTGGTATTATCACCGCTATTAACTTCTTAGAAGAAAACGGTGCTTACCAAGACGTTGACTTCGTATCTTATGACGTATTAGGCGAC…
>2776209658Ga0263378_1337034527497
ATGTCTATCGATAGCAAAATCAGACAGATAGCTTTTTATGGTAAAGGCGGTATTGGTAAGTCTACTACCTCTCAAAACACGCTGGCAGCTATGGCAGAAATGGGTCAACGCATCCTGATTGTTGGTTGCGACCCTAAAGCTGATTCCACTCGGTTAATGCTGCATAGTAAAGCCCAAACCACCGTTTTGCACTTGGCTGCTGAACGTGGCGCAGTCGAAGATTTAGAACTCGAAGAAGTCATGTTAACTGGCTTCCGTGGCGTCAAGTGTGTAGAGTCTGGTGGCCCTGAACCTGGGGTAGGTTGCGCCGGTCGGGGTATTATCACCGCCATCAACTTCTTAGAAGAAAATGGTGCTTACCAAGATGTTGACTTTGTATCTTACGACGTACTAGGTGAC…
>2787457413Ga0302962_10127065641
ATGACTGAGCAAATTAGACAGATCGCGTTCTATGGCAAAGGCGGTATTGGTAAGTCCACCACTTCTCAAAATACGATCGCGGGTATGGCAGAACTCGGCCAGCGCGTCATGATCGTGGGTTGTGACCCCAAAGCTGACTCCACTCGCTTGATGCTGCACAGCAAAGCTCAAACCACCATTTTGCACTTGGCAGCAGAACGTGGCGCGGTAGAAGATTTGGAACTGGATGAAGTACTGCTCACGGGCTATCGTGATGTTCGTTGCGTTGAGTCCGGTGGTCCTGAACCAGGCGTAGGTTGCGCAGGTCGGGGCATCATCACCGCCATCAACTTCCTGGAAGAAAATGGTGCCTATGAAGATCTCGACTTCGTATCCTATGACGTATTAGGCGACGTTGTT…
>2792367979Ga0308453_11724441907
ATGAGCGACAAAATCAGACAAATCGCATTCTACGGTAAAGGCGGTATCGGTAAATCCACCACCTCCCAAAACACGATCGCAGCGTTAGCAGAAATGAAAAAGCGGATCATGATCGTGGGTTGTGACCCCAAAGCAGACTCGACCCGCTTAATGCTGCACAGCAAAGCCCAAACCACAATTCTGCATCTAGCAGCCGAACGCGGCGCCGTTGAAGACCTGGAACTGGATGAAGTGTTGTTAACTGGATGGGGTGGTGTCCGTTGCGTGGAATCGGGTGGCCCAGAACCTGGTGTCGGTTGCGCTGGACGGGGAATTATTACCGCCATTAACTTCCTTGAAGAAAATGGCGCCTATGAAGATTTAGATTATGTCAGCTATGACGTATTAGGGGACGTTGTA…
>643474853MonitrogenaseironproteinsubunitNifH
ATGCGTCAAATTGCATTTTACGGAAAAGGCGGTATCGGTAAGTCTACCACTTCTCAAAACACCTTAGCCGGAATGGCTCAAGCTGGCAACCGCATCATGATTGTTGGTTGTGACCCCAAAGCTGACTCTACCCGTTTGATCCTCAACTGTAAAGCTCAGGTAACGGTATTACACTTAGCTGCCGAACGTGGTGCTGTTGAAGATCTCGAACTCTCAGATGTATTACTCACTGGGTTTGAAAACATCAAGTGTGTTGAATCTGGTGGTCCCGAACCTGGGGTTGGTTGTGCTGGACGTGGTATTATCACCTCCATCAACTTCCTTGAAGAAGAAGGTGCTTATGAAGATCTAGACTTCGTATCCTATGACGTATTAGGAGACGTTGTTTGTGGTGGTTTC…
>648049582MonitrogenaseironproteinsubunitNifH
ATGACTACTGACGCAAATATTAGACAGATAGCTTTCTACGGCAAGGGCGGTATCGGTAAATCTACTACCTCTCAAAATACCCTCGCAGCTATGGCTGAAATGGGTCAACGCATTATGATCGTAGGTTGCGACCCTAAAGCTGACTCTACCCGTTTGATGCTTCACTCCAAGGCTCAAACCACAGTATTACACTTGGCTGCTGAAAGAGGTGCTGTTGAAGACCTCGAACTCCATGAAGTAATGTTGACCGGTTTCCGTGGTGTGAAGTGCGTTGAGTCTGGTGGTCCAGAACCCGGTGTAGGTTGTGCAGGTCGTGGTATTATCACCGCTATTAACTTCTTAGAAGAAAATGGTGCTTACACAGACTTAGACTTCGTATCTTACGACGTATTAGGTGAC…
>2509509609Osc10802DRAFT_32602408921
ATGCGACAAATAGCATTTTACGGCAAAGGCGGTATCGGTAAGTCTACGACCTCTCAAAATACCATCGCAGCACTGGCTGAACTGGGCGAGCGCATCATGATTGTGGGCTGCGACCCGAAAGCAGACTCCACCCGCCTGATGCTCCACTCCAAAGCGCAGACGACTATTCTATCACTGGCTGCCGAACGCGGTGCAGTGGAAGACCTGGAAATCGAAGAAGTGCTGCTCACAGGCTACAAAGGCGTCCGCTGCGTTGAGTCTGGCGGTCCGGAACCCGGGGTGGGCTGCGCCGGTCGCGGGATCATCACCGCCATCAACTTCCTCGAAGAAAATGGCGCTTATGAAGACCTGGACTTTGTGAGCTACGACGTGCTGGGTGACGTGGTTTGCGGCGGTTTC…
>2509828926CfriDRAFT_0000732048645
ATGACTGAGAATATCAGACAGATCGCATTCTACGGTAAAGGCGGTATCGGTAAATCTACCACCTCCCAAAATACCCTAGCTGCGATGGCAGAAATGGGTCAGCGCATTATGATCGTAGGTTGTGACCCCAAAGCTGACTCTACCCGTTTGATGCTGCACAGCAAAGCTCAAACCACCGTGTTACACCTCGCCGCAGAGCGCGGCGCAGTAGAAGACTTAGAACTAGAAGAAGTAATGCTCACCGGTTTCCGTGGCGTGAAATGCGTGGAGTCTGGTGGCCCTGAGCCTGGTGTAGGTTGCGCTGGTCGTGGTATCATCACCGCTATCAACTTCTTGGAAGAAAACGGTGCTTACCAAGACTTAGACTTCGTATCCTACGACGTATTGGGTGACGTTGTC…
>2512979838Fis9431DRAFT_41674812803
ATGACTGAGAATATCAGACAGATCGCTTTCTACGGTAAAGGCGGTATCGGTAAGTCTACAACTTCTCAAAATACCCTTGCTGCTATGGCAGAAATGGGTCAGCGGATTATGATTGTCGGATGTGACCCAAAAGCTGACTCCACTCGTTTGATGCTTCACAGTAAAGCTCAAACCACTGTGCTGCACTTAGCAGCAGAAAGAGGTGCAGTAGAAGACTTAGAACTCGAAGAAGTAATGTTAGCCGGTTTCCGTGGTGTGAAGTGCGTGGAATCTGGTGGTCCTGAACCTGGTGTAGGTTGCGCTGGTCGTGGTATCATCACCGCCATTAACTTCTTGGAAGAAAACGGTGCTTACCAAGACTTAGACTTCGTATCCTACGACGTATTAGGTGACGTTGTA…
>2522374954MonitrogenaseironproteinsubunitNifH
ATGAGCGACGAAAGAATTAGACAGATAGCATTCTACGGCAAAGGCGGTATTGGTAAATCTACCACCTCTCAAAACACTCTAGCAGCTATGGCTGAAATGGGCCAACGCATTCTAATTGTAGGTTGTGATCCCAAAGCTGACTCTACTCGTTTGATGCTGCACTCTAAGGCTCAAACTACCGTATTGCACTTGGCTGCTGAGAAAGGTGCTGTAGAAGACCTGGAATTGGAAGAAGTAATGCTGGCCGGATTCCGTGGTGTTAAATGCGTGGAATCTGGTGGTCCAGAACCCGGTGTAGGTTGTGCTGGTCGTGGTATTATCACTGCCATTAACTTTTTAGAAGAAAATGGTGCTTACCAAGATTTAGACTTCGTTTCCTACGACGTATTGGGTGACGTT…
>2580946817RINTHH_3070join
ATGTCCGACGAGAAGATTAGACAGATAGCGTTCTACGGTAAAGGTGGTATTGGTAAGTCTACCACCTCTCAAAACACCCTTGCTGCTATGGCTGAAATGGGTCAGCGCATTATGATTGTGGGTTGTGACCCCAAAGCTGACTCTACTCGTTTAATGTTACACTCCAAGGCTCAAACCACTGTGCTGCACTTAGCAGCAGAGAGAGGCGCAGTAGAAGACTTAGAGCTCGAAGAGGTAATGTTACCTGGTTACCGTGATGTACGTTGTGTGGAATCCGGTGGTCCTGAGCCTGGTGTTGGTTGTGCTGGTCGCGGCATTATTACCGCTATCAACTTCTTGGAGGAAAACGGTGCTTACCAAAACTTAGATTTTGTGTCTTATGATGTATTAGGAGACGTT…
>2776197526Ga0263577_1141185059091
ATGTCCGACGAAAAAATTAGACAGATAGCGTTCTACGGTAAAGGCGGTATCGGTAAATCTACAACCTCGCAGAATACCCTAGCTGCAATGGCTGAAATGGGTCAACGCATTATGATTGTAGGATGTGACCCCAAAGCGGATTCCACCCGTTTAATGTTGCACTCGAAAGCACAAACCACCGTGTTACACTTAGCTGCTGAACGTGGTGCAGTCGAAGACTTAGAATTAGAAGAAGTCATGTTGACTGGTTATCGTGGTGTACGTTGTGTGGAATCCGGTGGTCCTGAACCTGGTGTGGGTTGTGCAGGTCGTGGTATTATCACCGCTATTAACTTCTTGGAAGAAAACGGTGCTTACCAAGATTTGGACTTCGTATCCTACGACGTGTTAGGTGACGTT…
>2804829445Ga0263997_1548955724467
ATGACTGACGAAAACATTAGACAGATAGCTTTCTACGGTAAAGGCGGTATCGGTAAATCTACCACCTCCCAAAACACCCTTGCAGCTATGGCAGAAATGGGTCAACGCATCATGATTGTAGGTTGCGACCCTAAAGCTGACTCCACCCGTCTGATGCTTCACTCCAAAGCTCAAACCACCGTACTACACTTAGCTGCTGAACGCGGTGCAGTAGAAGACTTAGAACTCCACGAAGTAATGTTGACCGGTTTCCGTGGCGTTAAGTGCGTAGAATCTGGTGGTCCAGAACCCGGTGTAGGTTGCGCCGGTCGTGGTATCATCACCGCCATTAACTTCTTAGAAGAAAACGGCGCTTACCAAGACCTAGACTTCGTATCCTACGACGTATTGGGTGACGTT…
>2805963960Ga0309087_1105921144
ATGACTGAGAATATCAGACAGATCGCTTTCTACGGTAAAGGCGGTATCGGTAAGTCTACAACTTCTCAAAATACCCTTGCTGCTATGGCAGAAATGGGTCAGCGGATTATGATTGTCGGATGTGACCCCAAAGCTGACTCCACCCGTTTGATGCTCCACAGTAAAGCTCAAACCACCGTGCTGCACCTAGCAGCAGAAAGAGGTGCAGTAGAAGACTTAGAACTCGAAGAAGTAATGTTAACCGGTTTCCGTGGTGTGAAGTGCGTGGAATCTGGTGGTCCCGAACCTGGTGTAGGTTGTGCAGGTCGTGGTATCATCACCGCCATCAACTTCTTGGAAGAAAACGGTGCTTACCAAGACTTAGACTTTGTATCCTACGACGTATTAGGTGACGTTGTA…
>2507085908Pse6802_0592617437
ATGTCCTTGCGTCAAATCGCATTCTACGGTAAAGGTGGTATCGGCAAGTCCACAACCTCCCAAAATACAATCGCTGGTCTAGCTGAACAAGGCGAGCGCATCATGATTGTAGGCTGCGACCCGAAAGCAGATTCCACCCGTTTGATGTTACACAGTAAAGCGCAAACCACAATTCTTCACTTAGCAGCCGAACGCGGTGCTGTAGAAGATTTGGAAATTGAAGAAGTACTGTTAACTGGTTACAAGGGAGTCCGCTGCGTTGAATCTGGCGGTCCAGAACCAGGGGTTGGCTGTGCCGGTCGTGGGATCATCACTGCCATTAACTTCCTTGAAGAAAATGGTGCCTACGAAGATCTTGACTTCGTCAGCTATGACGTATTGGGCGACGTTGTTTGCGGT…
>2673877691Ga0123611_1338864477280
ATGACTGACGAAAACATTAGACAGATAGCTTTCTACGGTAAAGGCGGTATCGGTAAGTCTACCACCTCCCAAAACACCCTCGCAGCTATGGCAGAAATGGGTCAACGCATCATGATCGTAGGTTGCGACCCTAAAGCTGACTCCACCCGTTTGATGCTCCACGCCAAAGCACAAACCACCGTATTACACTTAGCTGCTGAACGTGGTGCAGTAGAAGACTTAGAACTCGAAGAAGTAATGCTCACCGGTTTCCGTGGCGTTAAGTGCGTAGAATCTGGTGGCCCAGAACCCGGTGTAGGTTGCGCTGGTCGTGGTATCATCACCGCTATTAACTTCTTGGAAGAAAATGGTGCTTACCAAGACCTAGACTTCGTTTCCTACGACGTATTGGGTGACGTT…
>2725877448Ga0126230_1446077180
ATGACTGACGAAAACATTAGACAGATAGCTTTCTACGGTAAAGGCGGTATCGGTAAATCTACCACCTCCCAAAACACCCTTGCAGCTATGGCAGAAATGGGTCAACGCATTCTCATCGTAGGTTGCGACCCCAAAGCAGACTCCACCCGTTTGATGCTCCACTCCAAAGCTCAAACCACCGTATTACACTTAGCTGCTGAAAAAGGTGCAGTAGAAGACCTGGAACTCGAAGAAATCATGCTGACCGGTTTCCGTGGTGTTCAGTGCGTAGAGTCTGGTGGTCCAGAACCCGGTGTAGGTTGCGCTGGTCGTGGTATCATCACCGCTATTAACTTCTTGGAAGAAAACGGTGCTTACACAGACCTAGACTTCGTTTCCTACGACGTATTGGGTGACGTT…
>TriThie2
ATGCGTCAGATTGCATTTTACGGAAAAGGTGGTATCGGTAAGTCCACTACCTCTCAGAATACTCTAGCTGCAATGGCTAACCGTCACGGTCAAAGAATCATGATCGTAGGTTGTGACCCTAAAGCTGACTCTACTCGTTTAATCTTAGACGCTAAAGCTCAAACTACTGTACTTCACGTTGCTGCTGAACTCGGTGCAGTTGAAGACGTAGAACTAGACCAAGTATTGAAGCCAGGTTTCGGTGGCATTAAGTGTGTTGAGTCTGGTGGTCCTGAGCCTGGTGTAGGTTGCGCTGGCCGTGGTATTATTACTGCTATCAACTTTCTAGAAGAAGAAGGAGCCTATACCGATCTAGATTTCGTAAGCTATGACGTACTAGGTGACGTTGTTTGCGGTGGA…
>2509575412Ple7327_35293768599
GTGCGACAAATAGCGTTCTACGGCAAAGGCGGAATCGGTAAATCTACCACTTCTCAAAACACCATTGCAGCCTTAGCAGAACAAGGTCAGCGCATCATGATCGTCGGTTGCGACCCTAAAGCTGACTCTACCCGCTTAATGCTTCACTGTAAAGCTCAAACCACCATTCTGCACCTAGCAGCAGAACGGGGATCTGTAGAAGATCTAGAACTCGAAGAAGTATTATTGACTGGCTATCGCAATGTTCGTTGTGTGGAATCCGGCGGTCCTGAGCCTGGAGTTGGCTGTGCTGGTCGCGGCATTATCACTGCCATTAACTTCCTAGAAGAAAATGGCGCATACGAAGACCTAGATTTCGTCTCCTACGACGTATTGGGCGACGTTGTCTGCGGTGGTTTT…
>2503636510PCC7418_17851952094
ATGAGACAGATTGCATTTTACGGAAAAGGCGGAATTGGAAAATCCACTACCTCTCAAAACACCCTCGCTGCACTTTCAGAAAAACAACGCGTCATGATCGTGGGCTGTGACCCGAAAGCAGACTCCACCCGCTTAATGCTGCACACCAAAGCGCAAACCACCATTCTCCACTTAGCAGCCGAACGCGGTGCAGTGGAAGACCTGGAACTCGACGAAGTTTTACTCGAAGGCTACAACAACGTCCGTTGTGTTGAATCTGGTGGTCCTGAACCAGGCGTTGGCTGTGCAGGACGCGGGATTATCACCGCTATTAACTTCTTAGAAGAAGAAGGCGCTTATGAAGATATTGATTTCGTTTCCTACGACGTATTAGGGGACGTTGTCTGCGGTGGTTTTGCC…
>2509842133Lepto7375DRAFT_21501160216
ATGAGACAAATTGCATTTTACGGAAAAGGCGGTATCGGTAAATCCACCACCTCCCAGAACACCCTGGCCGCCATGGCTGAGCAAGGCCAACGCATCATGATTGTGGGTTGTGACCCGAAGGCTGATTCCACTCGCCTGATGCTCCACAGCAAAGCCCAAACCTCCGTACTACAACTGGCTGCCGAACTCGGTGCCGTTGAAGATGTCGAACTTGACCAGGTGCTGCAAGAAGGCTATCGCGGCGTTAAGTGCGTCGAGTCCGGTGGTCCTGAGCCCGGCGTCGGCTGTGCCGGTCGCGGCATTATCACTGCCATCAACTTCCTGGAAGAAGAGGGCGCTTACGAAGATCTTGATTTCGTCTCCTACGACGTACTCGGTGACGTAGTTTGCGGCGGTTTC…
>2598895478Ga0059189_06299109684
ATGAGACAAATTGCATTCTACGGAAAAGGCGGTATCGGTAAGTCCACTACTTCTCAAAACACCATTGCTGCACTTTCAGAAACTCAAAGAGTCATGATCGTAGGTTGTGACCCCAAAGCAGACTCTACTCGCTTAATGCTTCACTCTAAAGCTCAGACTACTATTCTCCACTTAGCAGCCGAAAGAGGTTCAGTCGAAGACCTCGAACTAGAAGAAGTATTACTCACTGGCTACAACAACGTGCGTTGCGTTGAGTCTGGCGGTCCCGAACCTGGTGTAGGCTGTGCGGGTCGCGGTATTATCACTGCTATCAACTTCCTCGAAGAAGAAGGTGCTTACGAAGATCTAGATTTAGTATCCTACGACGTATTGGGTGACGTTGTTTGCGGTGGTTTTGCT…
>2788404781Ga0303139_11365139633
ATGAGACAGATTGCATTCTACGGAAAAGGCGGAATCGGAAAATCCACCACTTCTCAAAACACCCTCGCAGCACTTTCAGAAACCGAGCGCGTAATGATCGTAGGCTGTGACCCCAAAGCAGACTCCACCCGCTTAATGCTGCACACCAAAGCCCAAACCACCATTCTCCACTTAGCAGCCGAACGCGGTGCAGTAGAAGACCTTGAACTTGAAGAAGTCTTACTCGAAGGATACAACAACGTGCGTTGCGTTGAGTCTGGCGGTCCTGAACCTGGCGTTGGCTGTGCAGGACGTGGGATTATTACAGCGATTAACTTCTTAGAAGAAGAAGGCGCTTATGAAGACATTGATTTCGTTTCCTACGACGTATTAGGGGACGTTGTTTGCGGTGGTTTTGCG…
>2505785337Chr6712_15841682575
ATGAGACAAATTGCATTTTACGGTAAAGGCGGTATTGGTAAGTCTACTACTTCTCAAAACACCATTGCTGCACTTTCCGAAACTCAAAGAGTCATGATCGTTGGTTGTGACCCTAAAGCAGACTCTACCCGCTTGATGCTGCACTCTAAAGCTCAAACTACTATTCTCCACTTGGCAGCAGAAAGAGGTTCAGTAGAAGACCTCGAACTAGATGAAGTATTATTAACTGGCTATAACAACGTTCGTTGCGTTGAATCTGGTGGTCCTGAACCAGGTGTAGGCTGTGCTGGTCGCGGTATTATCACTGCCATTAACTTCCTCGAAGAAGAAGGTGCTTACGAAAACCTAGACTTAGTATCCTATGACGTATTGGGTGACGTTGTTTGCGGTGGTTTCGCA…
>2517693975LEP6406DRAFT_34333792513
ATGCGACAGATTGCATTTTACGGAAAAGGCGGCATCGGCAAATCCACCACCTCCCAGAACACCCTGGCCGCCATGGCCGAACAAGGCCAACGCATCATGATCGTTGGCTGTGACCCCAAGGCCGACTCCACCCGCCTGATGCTCCACAGCAAAGCCCAAACCTCCGTGCTGCAACTGGCTGCCGAACTCGGTGCCGTTGAAGATGTCGAACTTGAGCAAGTGCTGCAAATCGGCTATCGCGGCGTCAAGTGCGTTGAGTCGGGCGGCCCAGAACCCGGCGTCGGCTGTGCCGGTCGAGGCATCATTACCGCCATCAACTTCCTCGAAGAAGAAGGCGCTTACGAAGATCTCGACTTCGTTTCCTACGACGTACTGGGCGACGTAGTCTGCGGCGGTTTC…
>2579006069N836_159803371
ATGAGACAGATTGCATTTTACGGAAAAGGCGGTATCGGTAAATCCACCACTTCCCAAAACACCTTGGCCGCCATGGCTGAGCAAGGCCAACGCATCATGATTGTGGGCTGTGACCCGAAAGCAGATTCCACCCGTTTGATGCTTCACAGTAAAGCCCAAACCACTATCTTGCACCTGGCAGCTGAGCGCGGTGCCGTTGAAGACTTAGAATTAGATGAAGTTCTGCTCGAAGGTTATCGCGGCGTTAAGTGCGTTGAGTCGGGTGGTCCTGAGCCGGGTGTTGGCTGTGCGGGTCGAGGTATTATCACTGCCATCAACTTCTTAGAAGAAGAAGGGGCTTACGAAGATCTCGACTTTGTTTCCTATGATGTACTAGGAGACGTGGTCTGTGGTGGTTTT…
>2582634979ME112DRAFT_027021062
ATGACTGAAGAAAAAATTAGACAGATAGCTTTCTACGGCAAGGGCGGTATCGGTAAATCTACCACTTCTCAAAATACTTTAGCCGCTATGGCTGAAATGGGTCAACGCATCATGATCGTAGGTTGCGACCCTAAAGCTGACTCTACCCGTTTGATGCTTCACTCTAAGGCTCAAACAACCGTTCTTCACTTGGCTGCTGAAAGAGGATCTGTTGAAGATCTAGAACTTCATGAAGTAATGCTCAAAGGTTTCCGCGACGTTAAATGCGTGGAATCCGGTGGTCCAGAACCCGGTGTAGGTTGCGCCGGTCGTGGTATTATCACCGCTATTAACTTCCTAGAAGAAAACGGTGCTTACACAGATTTAGATTTTGTATCTTACGACGTACTAGGTGACGTT…
>2587699395HL1CC011_0429277118
ATGAGACAAATTGCATTTTACGGCAAAGGCGGTATCGGCAAATCCACTACGTCGCAAAACACCCTTGCAGCTATGGCCGAGAAAGGCCAGCGGATCATGATTGTAGGCTGTGACCCCAAAGCAGATTCCACTCGCCTCATGCTTCACAGCAAAGCTCAAACCTCCGTGCTACAGTTGGCTGCCGAACTCGGCGCGGTTGAAGATGTCGAACTTGACCAAGTGCTGCAAGTAGGCTATCGCGGCGTTAAGTGCGTCGAATCCGGTGGTCCTGAACCCGGTGTCGGCTGCGCTGGTCGAGGCATTATTACCGCAATCAACTTCCTTGAAGAAGAAGGCGCTTATGAAGACCTCGACTTCATTTCCTATGACGTACTAGGAGACGTGGTTTGCGGCGGTTTT…
>2629542210Ga0078341_127126522999847
ATGCGTCAAATCGCGTTTTACGGCAAAGGCGGCATTGGCAAGTCCACTACTTCCCAAAACACCCTCGCTGCCATGGCTGAAAAAGGCCAACGTATTATGATCGTCGGCTGCGACCCTAAGGCCGATTCCACCCGCTTAATGCTGCACAGCAAAGCTCAGACGACTATCCTGCACCTGGCAGCCGAGCGTGGCGCAGTCGAAGATCTGGAACTCGAAGAAGTACTGCTCACCGGCTATCGCGGCGTTAAGTGCGTCGAGTCCGGTGGTCCTGAACCGGGCGTCGGCTGTGCCGGACGCGGCATCATCACAGCCATCAACTTCCTGGAAGAAGAAGGTGCTTACGAAGACCTCGATTTCGTTTCCTATGACGTACTGGGCGACGTAGTTTGCGGCGGTTTT…
>2724440255Ga0182244_1310181
ATGCGACAGATTGCATTCTATGGAAAAGGCGGCATTGGCAAGTCCACCACCTCCCAAAACACCCTGGCCGCCATGGCAGAAATGGGCCAGCGCATCATGATCGTTGGCTGTGACCCCAAAGCCGACTCCACCCGCCTGATGCTGCACAGCAAAGCCCAGACCACCATCCTGCACCTGGCCGCAGAGCGAGGCGCGGTGGAAGATCTCGAACTCGAAGAAGTGCTGCTTACTGGCTATCGCGGTGTCAAGTGCGTGGAGTCTGGCGGGCCCGAGCCTGGGGTCGGCTGCGCCGGTCGGGGCATCATCACCGCCATCAACTTCCTAGAAGAAGAAGGCGCTTACGAAGACCTCGATTTCGTCTCCTACGACGTGCTGGGCGACGTGGTTTGCGGCGGCTTC…
>2724445169Ga0182245_139421656
ATGCGACAGATTGCATTCTATGGAAAAGGCGGCATTGGCAAGTCCACCACCTCCCAAAACACCCTAGCCGCCATGGCAGAAATGGGTCAGCGCATCATGATCGTTGGCTGCGACCCCAAAGCCGACTCCACCCGCCTCATGCTCCACAGCAAGGCGCAAACGACGATTCTGCACCTAGCCGCCGAGCGCGGCTCCGTGGAAGACCTCGAACTTGACGAAGTGCTGCTTACCGGCTATCGCGGTGTCAAGTGCGTGGAGTCTGGCGGGCCCGAGCCTGGGGTCGGCTGCGCTGGTCGGGGCATCATCACCGCCATCAACTTCCTAGAAGAAGAAGGCGCTTACGAAGACCTCGATTTCGTCTCCTACGACGTGCTGGGCGACGTGGTTTGCGGCGGCTTC…
>647576434MonitrogenaseironproteinsubunitNifH
ATGAGACAAATTGCATTTTACGGAAAAGGTGGTATCGGTAAATCCACCACTTCCCAAAACACCTTGGCCGCTATGGCTGAGCAAGGCCAACGTATCATGATTGTGGGCTGTGACCCGAAGGCTGACTCCACTCGCCTGATGCTCCACAGCAAAGCCCAAACCTCCGTGCTACAGCTAGCTGCCGAACTCGGCGCGGTTGAAGATGTCGAACTTGACCAGGTGCTGCAAGAAGGCTATCGCGGCGTTAAGTGCGTCGAGTCTGGTGGGCCTGAGCCCGGCGTTGGCTGTGCAGGTCGCGGCATCATCACCGCTATTAACTTCCTAGAAGAAGAAGGCGCTTACGAAGATCTTGATTTCGTTTCCTACGACGTACTCGGTGACGTTGTCTGTGGTGGTTTC…
>2508648322Xen7305DRAFT_000042005336
ATGAGACAAATTGCATTTTACGGTAAAGGCGGAATCGGTAAATCCACAACTTCTCAAAACACTATCGCAGCACTATCAGAAACTCAAAGAGTCATGATTGTAGGCTGTGACCCCAAAGCAGACTCCACTCGTTTGATGCTGCACACTAAAGCCCAAACTACTATTCTTTCTCTTGCAGCAGAAAGAGGTTCTGTCGAAGACCTTGAACTCGAAGAAGTATTACTCACTGGCTATAACAACGTTCGCTGCGTTGAATCTGGTGGTCCCGAACCTGGTGTAGGTTGTGCTGGTCGCGGTATTATTACAGCAATTAACTTCCTAGAAGAAGAAGGTGCTTACGAAGATCTAGACTTAGTATCCTACGATGTATTGGGTGACGTTGTTTGCGGTGGTTTTGCG…
>2509775993Lepto7104DRAFT_32142612110
ATGCGACAAATTGCATTTTACGGAAAAGGCGGCATCGGCAAATCGACCACCTCCCAGAACACCATCGCCGGGATGGCCGATCGCAACCGGATCATGATCGTCGGCTGTGACCCCAAGGCCGACTCCACTCGTCTGATGCTGCACAGCAAAGCCCAAACCACCATTCTGCACCTGGCCGCCGAGCGCGGCGCAGTCGAAGACCTGGAACTCGAAGAAGTGCTGCTCACCGGCTACAAAAACGTCAAGTGCGTTGAGTCGGGCGGCCCAGAGCCCGGGGTGGGCTGCGCCGGTCGGGGCATCATCACCGCCATCAACTTCCTGGAAGAAGAAGGCGCCTACGAAGACCTCGATTTCGTCTCCTACGACGTGCTGGGAGACGTGGTTTGCGGCGGGTTTGCC…
>2517647691A3MYDRAFT_24002683616
ATGAGACAGATTGCATTTTACGGAAAAGGCGGTATCGGTAAATCCACCACTTCTCAAAACACCATCGCAGCCTTATCAGAAACCGAGCGCGTCATGATCGTTGGGTGTGACCCGAAAGCCGACTCCACCCGCTTGATGCTCCACTGCAAAGCCCAAACCACAATTCTTAGCCTCGCTGCTGAACGCGGTTCAGTAGAAGATGTCGAACTCGAAGAAGTATTAGTCCCAGGCTACAACAACGTCCGTTGCGTTGAATCCGGTGGTCCAGAACCCGGAGTCGGCTGTGCAGGACGGGGGATTATCACCGCCATTAACTTCCTCGAAGAAGAAGGCGCTTACGAAGACCTCGACTTAGTGTCCTACGATGTATTAGGTGACGTAGTTTGCGGTGGTTTCGCC…
>2619437837Ga0062155_102561598945
ATGCGACAGATTGCATTCTATGGAAAAGGCGGTATTGGCAAGTCCACCACCTCCCAAAACACCCTGGCCGCCATGGCCGAAAAGGGCCAGCGGATCATGATCGTCGGCTGTGACCCCAAGGCCGACTCTACCCGCCTGATGCTGCACAGCAAGGCCCAGACCACCATTCTGCACCTGGCTGCCGAGCGCGGCGCGGTGGAAGACCTGGAACTGGAAGAGGTGCTGCTCACCGGCTATCGCGGCGTCAAGTGCGTCGAGTCAGGCGGGCCTGAGCCTGGGGTCGGCTGCGCCGGTCGGGGTATCATCACCGCCATCAACTTCCTGGAAGAAGAGGGTGCCTACGAAGACCTGGATTTCGTCTCCTACGACGTACTGGGCGACGTGGTGTGCGGCGGTTTC…
>2745211130Ga0132955_123354491
ATGCGTCAGATTGCGTTTTATGGAAAAGGCGGTATCGGCAAATCCACCACCTCTCAAAACACGATTGCTGGGTTGGCCGATACGCAACGCATCATGATTGTGGGTTGCGACCCCAAAGCGGACTCCACCCGCTTGATGCTGCACAGCAAAGCTCAAACCACGATTCTACACCTCGCTGCCGAGCGCGGTGCGGTAGAAGACCTAGAACTCGACGAAGTCCTCCTCACTGGCTACAAAGGCGTTAAGTGCGTTGAGTCGGGCGGTCCGGAACCGGGTGTGGGCTGCGCCGGTCGGGGCATCATCACCGCTATTAACTTCCTCGAAGAAGAGGGCGCTTACGAAGATCTCGATTTCGTCTCTTACGACGTCCTAGGCGACGTGGTTTGCGGGGGATTCGCC…
>640625205MonitrogenaseironproteinsubunitNifH
ATGCGTCAGATTGCATTTTACGGAAAAGGCGGTATTGGTAAATCTACCACTTCTCAGAATACCATTGCTGCGTTAGCTGAAAACAACCGCATCATGATTGTAGGTTGTGACCCTAAAGCTGATTCTACCCGCTTAATGCTTCACACCAAAGCACAAACCACCATTCTGCACTTAGCAGCAGAACGGGGAACCGTTGAAGACATCGAACTCGAAGAAGTATTACTCGAAGGATACCAAGGAGTCAAGTGTGTTGAGTCCGGTGGTCCTGAGCCTGGAGTTGGATGTGCTGGTCGTGGTATCATCACCGCCATTAACTTCTTAGAAGAAGAAGGTGCTTATGAAGACCTAGACTTCGTATCCTATGACGTATTAGGAGACGTTGTATGTGGTGGTTTCGCA…
>AP018341.1_2410198-2411070
ATGCGTCAAATTGCATTTTACGGAAAAGGCGGTATCGGTAAGTCTACTACTTCTCAAAACACCCTTGCTGCACTCGGCGAAAACAACCGTATTATGATTGTTGGTTGTGATCCCAAAGCAGATTCCACCCGTTTGATGCTACACACCAAAGCACAAACCACCATTCTTCACTTAGCAGCAGAACGGGGAACCGTTGAAGATATCGAGCTCAGTGAAGTATTACTCGAAGGATACCAAGGAATCAAATGTGTTGAGTCCGGTGGTCCTGAGCCTGGAGTTGGATGTGCTGGTCGTGGGATCATCACTGCTATTAACTTTCTTGAAGAAGAAGGTGCTTATGAAAATCTAGACTTCGTATCCTATGATGTATTAGGAGACGTTGTTTGTGGTGGTTTCGCT…
>NZ_AP012549.1_c2115508-2114636
ATGCGTCAAATTGCATTTTACGGAAAAGGCGGTATCGGTAAGTCTACTACTTCTCAAAATACCCTAGCTGCACTCGGCGAAAACAACCGTATTATGATTGTTGGTTGTGACCCCAAAGCAGATTCTACCCGTTTGATGTTACACACCAAAGCACAAACCACTATTCTTCACTTAGCAGCAGAACGGGGAACCGTTGAAGATATCGAACTTGAAGAAGTATTGCTTGAAGGATACAAAGGAATCAAATGTGTTGAGTCTGGTGGTCCTGAGCCTGGAGTTGGATGTGCTGGTCGTGGGATCATCACTGCTATCAACTTTCTTGAAGAAGAAGGTGCTTATGAAAATCTAGACTTCGTATCCTATGACGTATTAGGAGACGTTGTTTGTGGTGGTTTCGCT…
>NifH_UCYN_A2_SIO64986_Gene_246967_Length_870
ATGCGTCAAATTGCATTCTACGGAAAAGGCGGTATCGGTAAATCTACCACATCTCAAAACACCATCGCAGCATTATCTGAAAACAACCGTATCATGATCGTTGGTTGTGACCCTAAAGCAGATTCCACCCGTTTAATGTTGCACTGTAAAGCACAAACCACTGTTTTACATTTAGCTGCAGAAAGAGGAACTGTAGAAGATATTGAACTTGACGAAGTAGTAATTCCTGGTTACAACAACGTTTTATGTGTTGAATCTGGTGGTCCTGAGCCCGGAGTTGGATGTGCTGGTCGTGGTATTATTACTGCTATCAACTTTCTTGAAGAAGAAGGTGCTTACGAAAATCTAGATTTCGTATCTTACGATGTATTAGGAGACGTTGTTTGTGGTGGTTTCGCT…
>2528848177ucyna2DRAFT_0092450716
ATGCGTCAAATTGCATTCTACGGAAAAGGCGGTATCGGTAAATCTACCACATCTCAAAACACCATCGCAGCATTATCTGAAAACAACCGTATCATGATCGTTGGTTGTGACCCTAAAGCAGATTCCACCCGTTTAATGTTGCACTGTAAAGCACAAACCACTGTTTTACATTTAGCTGCAGAAAGAGGAACTGTAGAAGATATTGAACTTGACGAAGTAGTAATTCCTGGTTACAACAACGTTTTATGTGTTGAATCTGGTGGTCCTGAGCCCGGAGTTGGATGTGCTGGTCGTGGTATTATTACTGCTATCAACTTTCTTGAAGAAGAAGGTGCTTACGAAAATCTAGATTTCGTATCTTACGATGTATTAGGAGACGTTGTTTGTGGTGGTTTCGCT…
>2562230999ANA_C13419join
ATGACTGAAGAAAAAATTAGACAGATAGCTTTCTACGGCAAGGGCGGTATCGGTAAATCTACCACTTCTCAAAATACTTTAGCCGCTATGGCTGAAATGGGTCAACGCATCATGATCGTAGGTTGCGATCCTAAAGCTGACTCTACTCGTTTTATGCTTCACTCTAAGGCTCAAACAACCGTTCTTCACTTGGCTGCTGAAAGAGGATCTGTTGAAGACCTAGAACTTCATGAAGTAATGCTCAAAGGTTTCCGCGATGTTAAATGCGTGGAATCCGGTGGTCCAGAACCCGGTGTAGGTTGCGCCGGTCGTGGTATTATCACCGCTATTAACTTCCTAGAAGAAAACGGTGCTTACACAGACTTAGATTTCGTATCTTACGACGTATTGGGTGACGTT…
>NifH_TARA_IOS_50_MAG_00050_Gene_123460_Length_864
ATGCGTCAGATTGCATTTTACGGAAAAGGCGGTATCGGTAAGTCCACTACTTCTCAGAATACTCTAGCTGCAATGGCTAACCGTCACGGTCAAAGAATCATGATCGTAGGTTGTGACCCTAAAGCTGACTCTACTCGTTTAATCTTAAACGCTAAAGCTCAAACTACTGTACTTCACGTTGCTGCTGAACGCGGTGCAGTTGAAGATGTAGAACTAGACGAAGTATTGAAGCCAGGTTTCGGTGGCATTAAGTGTGTTGAATCTGGTGGTCCTGAGCCTGGTGTAGGTTGCGCTGGCCGTGGTATTATTACTGCCATCAACTTCCTAGAAGAAGAAGGAGCTTATACAGATCTAGATTTCGTAAGCTATGACGTACTAGGTGACGTTGTTTGCGGTGGA…
>NifH_UCYN_A1_isolate_ALOHA_Gene_245464_Length_864
ATGCGTCAAATTGCATTCTACGGAAAAGGCGGTATCGGTAAATCTACCACATCTCAAAATACTATCGCAGCATTATCTGAAAACAACCGCATCATGATCGTTGGTTGTGACCCTAAAGCAGATTCCACACGTCTAATGTTGCATTGTAAAGCACAAACCACTGTTTTACATTTAGCTGCAGAAAGAGGAACTGTAGAAGATATTGAACTTGATGAAGTAGTAATTCCTGGCTATAACAACGTTTTATGCGTTGAGTCCGGTGGTCCTGAGCCTGGAGTTGGATGTGCTGGTCGTGGTATTATTACTGCTATCAACTTCCTTGAAGAAGAAGGTGCTTACGAAAACCTAGATTTCGTATCTTATGATGTATTAGGAGACGTTGTTTGTGGTGGTTTCGCT…
>646530400MonitrogenaseironproteinsubunitNifH
ATGCGTCAAATTGCATTCTACGGAAAAGGCGGTATCGGTAAATCTACCACATCTCAAAATACTATCGCAGCATTATCTGAAAACAACCGCATCATGATCGTTGGTTGTGACCCTAAAGCAGATTCCACACGTCTAATGTTGCATTGTAAAGCACAAACCACTGTTTTACATTTAGCTGCAGAAAGAGGAACTGTAGAAGATATTGAACTTGATGAAGTAGTAATTCCTGGCTATAACAACGTTTTATGCGTTGAGTCCGGTGGTCCTGAGCCTGGAGTTGGATGTGCTGGTCGTGGTATTATTACTGCTATCAACTTCCTTGAAGAAGAAGGTGCTTACGAAAACCTAGATTTCGTATCTTATGATGTATTAGGAGACGTTGTTTGTGGTGGTTTCGCT…
>2510091501Riv7116_63558056704
ATGACTGACGAAAATATCAGACAGATAGCGTTCTACGGTAAAGGTGGTATCGGTAAGTCCACCACATCTCAGAATACTCTTGCAGCTATGGCTGAGATGGGACAAAGAATTATGATCGTAGGTTGCGATCCAAAGGCAGATTCCACCCGTTTGATGTTGCACTCCAAAGCACAAACAACCGTACTCTCGTTGGCTGCCGAGCGCGGTGCAGTAGAAGATTTGGAACTTGAAGAAGTAATGCTCGAAGGTTTTCGCGGCGTTCGCTGCGTAGAATCTGGTGGTCCTGAGCCTGGTGTAGGTTGTGCAGGTCGTGGTATTATCACCTCCATTAACTTCTTGGAAGAAAATGGCGCTTACCAAGACTTAGATTTTGTATCTTACGACGTATTAGGTGACGTT…
>2587711327HLSNC16_007137745
ATGCGTAAGATTGCTGTTTACGGAAAAGGCGGAATCGGCAAATCCACCACCACACAAAACACCGTGGCAGGTTTAGTCGAACTCGGTCGCAAAGTCATGATTGTCGGTTGTGACCCCAAAGCCGACTCCACCCGTCTCCTACTCGGAGGCTTGCACCAGAAGAGTGTTTTAGACAGCCTGCGGGAAGAAGGAGACGAAGTCGAACTCGAAGATATCCGCAAAGAAGGATTTGGCAAAACCCTCTGTGTGGAATCCGGCGGTCCTGAACCCGGAGTTGGCTGTGCTGGACGGGGGATTATCACCTCCATCAGTATGCTGGAACAACTCGGGGCCTACGATGAAGAAGTGGGACTCGACTACGCCTTCTACGATGTCTTAGGAGACGTGGTTTGTGGTGGC…
>2628060324Ga0079927_11771615288
ATGAGGAAAATCGCTGTTTACGGAAAAGGCGGAATTGGTAAATCAACCACCACTCAAAATACAGTTGCTGGGTTAGTTGAATTAGGCCGCAAAGTCATGATTGTCGGTTGTGACCCCAAAGCTGACTCCACTCGGTTACTGCTCGGTGGCTTACACCAGAAAAGTGTCTTAGATACCTTACGCGAAGAAGGCGATGACGTAGACTTAGAAGACATCCGCAAAGAAGGCTTTGGGAAAACCTTATGTGTTGAATCTGGTGGACCAGAACCGGGTGTTGGTTGTGCAGGACGGGGGATTATTACCTCCATCAGTATGCTCGAACAACTCGGAGCCTATGAAGAACAAGTTGGTTTAGACTACGCCTTCTACGACGTTTTAGGAGACGTAGTTTGTGGTGGA…
>2630466411Ga0077756_1105109786
ATGCGTCAGATTGCATTTTACGGAAAAGGCGGTATCGGTAAGTCCACTACTTCTCAGAATACTCTAGCTGCAATGGCTAACCGTCACGGTCAAAGAATCATGATCGTAGGTTGTGACCCTAAAGCTGACTCTACTCGTTTAATCTTAAACGCTAAAGCTCAAACTACTGTACTTCACGTTGCTGCTGAACGCGGTGCAGTTGAAGATGTAGAACTAGACGAAGTATTGAAGCCAGGTTTCGGTGGCATTAAGTGTGTTGAATCTGGTGGTCCTGAGCCTGGTGTAGGTTGCGCTGGCCGTGGTATTATTACTGCCATCAACTTCCTAGAAGAAGAAGGAGCTTATACAGATCTAGATTTCGTAAGCTATGACGTACTAGGTGACGTTGTTTGCGGTGGA…
>NifH_Trichodesmium_thiebautii_H9_4_Gene_242171_Length_756
ATGCGTCAGATTGCATTTTACGGAAAAGGCGGTATCGGTAAGTCCACTACTTCTCAGAATACTCTAGCTGCAATGGCTAACCGTCACGGTCAAAGAATCATGATCGTAGGTTGTGACCCTAAAGCTGACTCTACTCGTTTAATCTTAAACGCTAAAGCTCAAACTACTGTACTTCACGTTGCTGCTGAACGCGGTGCAGTTGAAGATGTAGAACTAGACGAAGTATTGAAGCCAGGTTTCGGTGGCATTAAGTGTGTTGAATCTGGTGGTCCTGAGCCTGGTGTAGGTTGCGCTGGCCGTGGTATTATTACTGCCATCAACTTCCTAGAAGAAGAAGGAGCTTATACAGATCTAGATTTCGTAAGCTATGACGTACTAGGTGACGTTGTTTGCGGTGGA…
>ChhThala
ATGAGAAAAGTTGCAATTTATGGAAAAGGCGGAATCGGTAAATCCACCACTACACAAAATACGGTGGCTGGCCTTGCCGAGATGGGCAAAAAAGTGATGGTTGTTGGTTGTGATCCAAAGGCTGACTCGACCCGTCTTTTACTTGGTGGCTTGATACAAAAAACCGTTCTGGATACGCTTCGCGAAGAAGGTGAAGACGTTGAACTTGATGACATTATAAAAGAAGGCTATAGCGCTACCCGTTGCGTTGAGTCAGGTGGTCCAGAACCAGGTGTTGGCTGTGCTGGTCGCGGTATTATTACCTCCGTCAATTTGCTTGAGCAACTCGGTGCTTATGATGATGAATGGAATTTGGACTATGTATTCTATGATGTTTTGGGCGACGTTGTATGCGGTGGC…
>ProAestu
ATGAGAAAGATTGCGATTTATGGTAAAGGCGGTATCGGCAAATCCACCACAACACAGAATACTGTTGCAGGTCTGGCCGAAATGGGAAACAAAGTCATGGTTGTCGGTTGCGACCCGAAAGCTGACTCGACAAGGCTCCTGCTTGGTGGCCTGACTCAGAAAACTGTCCTCGATACCTTGCGCGAGGAAGGAGAAGATGTTGAACTCGAAGATATCATCAAAGAGGGATACGGTGCTTCGCGCTGCACCGAGTCTGGTGGTCCTGAGCCTGGCGTAGGTTGTGCCGGCAGAGGTATCATCACATCGGTAAACCTGCTTGAGCAGCTTGGTGCCTACGATGACGAGTGGGGCCTTGATTATGTCTTCTACGATGTGCTTGGTGACGTTGTGTGCGGTGGC…
>HolFoet2
ATGAGAAAAGTTGCAATCTACGGGAAGGGTGGCATCGGCAAGTCAACGACCACTCAGAACACTGTCGCGGGCCTGGCTGAAGCTGGCAAGAAGGTGATGGTTGTGGGGTGTGATCCCAAGGCCGACTCGACCCGCCTGCTGCTGGGCGGCCTGGTTCAGAACACGGTGCTGGACACCCTTCGGGAAGAGGGCGAGGACGTGGAGCTCGACGACGTTCTGAAGGTGGGATTCAAGGGCACCAGCTGCACTGAGTCCGGCGGCCCCGAGCCGGGCGTCGGCTGTGCCGGCCGCGGCATCATCACCAGCATCAACCTCCTGGAGCAGTTGGGAGCCTACGATGCGGACAAGGCTCTCGATTACGTCTTCTACGATGTGCTGGGTGACGTGGTCTGCGGCGGT…
>OM-RGC.v2.010263197K02588COG1348Bacteria
ATGAGAAAGATCGCTATTTACGGGAAAGGTGGAATTGGTAAATCAACCACAACCCAAAACACCATTGCCGGATTGGTCGAAGCCGGCAAAAAGGTAAAGATTGTTGGATGTGACCCAAAAGCCGACTCCACCCGATTGCTGTTGGGTGGATTGGCACAAAAAACGGTGTTGGACACCCTTCGCGAAGAAGGCGAAGATGTTGAGTTGGAAGATATCGTCAAGGCTGGATATGGTGGTGTACGCTGTGTCGAATCAGGTGGCCCTGAGCCAGGAGTAGGCTGTGCCGGCCGTGGGATCATTACCGCCATTAACCTGTTGGAGCAGTTGGGCGCATGGGACGACAAGTTTGAAATTGATTACACCTTTTATGATGTGTTGGGAGATGTGGTTTGTGGTGGT…
>ChlFerro
ATGAGAAAAGTCGCTATTTACGGAAAAGGTGGCATCGGCAAGTCAACCACAACACAGAACACGGTTGCCGGTCTGGCTGAAATGGGAAAAAATGTCATGGTTATCGGTTGTGATCCGAAAGCTGACTCAACCCGTCTGCTCCTCGGCGGACTTCAGCAGAAAACAGTGCTCGATACGCTTCGCGAGGAGGGTGAAGAGGTCGAACTTGAAGATATCATCAAAGAGGGATACAGAAATACCCGCTGCACCGAATCCGGTGGTCCTGAGCCAGGCGTTGGCTGTGCCGGTCGCGGTATTATCACCTCGGTTAACCTGCTTGAGCAGCTTGGCGCTTTCGATGATGAATGGAATCTCGACTATGTTTTCTACGATGTTCTCGGTGACGTTGTCTGCGGTGGA…
>DenAceti
ATGGCTTTAAGACAAATAGCATTTTATGGAAAAGGTGGTATCGGTAAATCCACAACATCCCAGAACACACTTGCTGCTATGGCAGAAATGGGCAAAAAAATAATGATCGTCGGCTGTGACCCTAAAGCTGACTCAACAAGACTTATACTTCACTCTAAAGCACAATCAACTATAATGGAGCTCGCTGCTGAAGCAGGCTCAGTTGAAGACCTTGAACTTGATGACGTTCTCAAAGCCGGTTATCTTGATATACGCTGCGTAGAGGCAGGCGGTCCGGAACCCGGTGTCGGCTGTGCTGGTCGTGGTGTTATTACCGCTATCAACTTCCTTGAGGAAGAGGGTGCATACGAAGAAGACCTCGATTTCGTTTCATATGACGTTCTCGGTGACGTTGTTTGC…
>2621277157nitrogenaseironproteinNifH
ATGAGTAAGAAACCAAGACAAATCGCATTCTACGGTAAAGGCGGTATCGGTAAATCCACGACTTCCCAGAACACTTTGGCTCAGCTGGCAACGACTTTCGGTCAAAAAATCATGATCGTAGGCTGTGACCCTAAAGCCGACTCCACCCGTCTGATCCTGAATACGAAAGCTCAACAAACGGTACTTCACATGGCCGCTGAATTGGGTTCGGTCGAAGACCTCGAACTCGAAGACGTACTAGCAACTGGCTTTGGCGACATCCTCTGCGTAGAGTCCGGCGGTCCGGAACCAGGCGTAGGCTGCGCAGGCCGCGGTATCATCACTTCCATCAACTTCCTGGAAGAGCAAGGCGCTTATGACGGTATGGACTTCATCTCCTACGACGTACTCGGTGACGTT…
>SnbGlyc3
ATGAGAAAAATTGCAATCTATGGCAAGGGTGGAATTGGAAAATCCACGACACAACAAAATACAGCAGGAGCAATGGCCTACTTTTATGACCAGAAAGTATTTATCCACGGCTGTGACCCTAAAGCCGATTCCACCCGCCTTATTCTGGGGGGCATGAATCAAAAAACATTAATGGATGTGCTCCGTGACGAAGGGGAAGAAAAGATTACCGTCGATAAAGTTGTGAAAACAGGGTACAAAGGAATCCGCTGTGTGGAATCAGGCGGTCCTGAACCCGGTGTAGGATGTGCAGGCCGCGGTGTAATCACTGCCATTGATCTTATGGAGAAAAACGGAGCATATACGCCTGAGTTGGATTTTGTTTTTTTCGATGTGCTTGGTGACGTTGTCTGTGGCGGA…
>CloKluyv
ATGAAAAAAATTGCGATTTACGGGAAGGGTGGTATCGGAAAATCCACCACTGTATCTAATGTGTCATCAGCTATGGCAGCTATGGGGTTGACTGTTCTGCAAATTGGATGCGATCCCAAGGCCGATTCTACTCGCAACCTGACGGGAGGGAAAAATATTTCCACAGTACTAGATACCCTGCGGGAAAATGGTGACGCACAGCTTGACGATCTTGTGGTGAAAAGCAGTACTGGTGTGTTGTGTGTGGAATCCGGTGGACCAGTTCCCGGGGTGGGATGTGCTGGGCGTGGTATTATTACAGCCTTTGAAAAACTTGAGGAACTGGATGCCTATGAAATTTATAAACCGGATATAGTATTTTATGATGTGCTGGGTGATGTGGTTTGTGGTGGATTTGCC…
>NifH_TARA_AON_82_MAG_00045_Gene_69581_Length_837
ATGCGTAAAGTCGCGATCTATGGCAAGGGCGGAATCGGTAAGAGCACCACCACACAGAACACCGTCGCCGCGTTGGCGGAGATGGGCAAGAAGGTCATGGTCGTCGGATGCGACCCCAAGGCCGACTCGACCCGTCTGCTGCTGCACGGTCTGGCGCAGAAGTCGGTGCTGGACACCATCCGCGAAGAAGGTGAAGACGTTGAGCTCGAAGACATCCGTCGCGCCGGTTTCGGCGAGTGCATGTGCGTCGAGTCGGGCGGCCCCGAGCCGGGCGTCGGTTGCGCCGGCCGCGGCATCATCACGAGCATCAACCTGCTCGAACAGCTCGGCGCTTACGCTGAATCCGAAGCGCTCGACTACGCCTTTTATGACGTGCTCGGCGACGTGGTCTGCGGCGGT…
>NifH_TARA_PON_109_MAG_00042_Gene_156294_Length_834
ATGAGAAAAGTCGCTATCTACGGTAAAGGCGGAATCGGCAAGTCGACCACCACACAAAACACAGTCGCTGCACTGGCGGAGATGGGTAAGAAGGTTTTGGTCGTCGGTTGCGACCCCAAGGCCGACTCCACCCGTTTGCTTCTGGGCGGTCTGTCACAGAAGTCCGTGCTGGATACCATTCGTGATGAAGGTGAAGACATTGAACTTGAAGACATCCGCCGCGGTGGGTTTGGCAGTTGCCAATGCGTTGAGTCCGGTGGCCCAGAACCTGGGGTAGGCTGTGCAGGCCGCGGGATCATCACCTCGATTAACATGCTCGAACAACTCGGTGCCTATGAAGAATCCGAAGAACTCGACTACGCATTTTATGACGTGCTCGGCGACGTGGTCTGTGGCGGT…
>NifH_TARA_PSW_86_MAG_00073_Gene_223940_Length_831
ATGCGTAAGGTTGCTATCTACGGTAAAGGCGGTATCGGCAAGTCCACCACCACACAGAACACAGTTGCTGCTCTGGCAGAAATGGGCAAGAAGGTCATGGTCGTCGGTTGCGACCCCAAGGCTGACTCCACCCGCTTGCTGCTGGGCGGCTTGGCTCAGAAGTCGGTGCTTGACACCATTCGTGATGAAGGTGAAGACATCGAACTTGACGACATCCGTCGCGACGGCTTCGGCAGCTGCAAGTGCGTCGAATCCGGTGGCCCGGAACCCGGCGTCGGTTGTGCAGGTCGTGGGATCATCACCTCGATCAACATGCTCGAACAACTCGGTGCCTACGATGAGTCCGAGGAATTGGACTACGCGTTTTACGACGTGCTCGGCGACGTGGTGTGCGGCGGT…
>VerBacte
ATGAAGAAGACCCAAGACTTCACCACCAATCACAACACAAACCAAAGACGGAATATGTCAGCTACATTGGAAGCACCTACTACAGAAAAGACTGCGGTCAAAAAGATGCGCAAGATCGCGATCTACGGAAAAGGAGGTATTGGTAAATCCACTACCACTCAAAACACCGTAGCCGCCCTGGCGGAGATGGGAAAGAAAATCATGGTCGTCGGTTGCGACCCGAAAGCGGACTCCACGCGACTCCTGCTAGGCGGACTCGCCCAACGCTCCGTGCTCGATACCCTACGCGAAGAAGGCGAGGACGTAGAGCTCGAAGACATTCGTAGCGGTGGCTTCTGCAGCACGCTATGCGTCGAATCAGGAGGACCGGAGCCGGGAGTCGGCTGCGCCGGCCGCGGC…
>OpiBact6
ATGAGAAAAGTAGCCATTTACGGCAAAGGTGGCATCGGCAAGTCCACCACCACCCAGAACACCGTCGCCGGTCTCGTCGAGATGGGCAAGAAGGTCATGGTCGTCGGCTGCGACCCCAAGGCCGATTCCACCCGCCTCCTCCTCGGCGGCCTCGCCCAGCGCTCCGTCCTCGACACCCTCCGCGAAGAAGGCGAGGACGTTGAACTCTCCGACATCCGCTCTCCCGGCTTCTGCAACAGCCTCTGCGTCGAGTCCGGCGGACCCGAGCCCGGAGTCGGCTGCGCCGGCCGCGGCATCATCACCTCGATCAACATGCTCGAACAACTCGGCGCCTACGACGAGAGCGAGCAGCTCGACTACGTTTTTTACGACGTCCTCGGTGACGTCGTCTGCGGCGGA…
>NifH_TARA_AON_82_MAG_00027_Gene_63395_Length_828
ATGAGAAAGGTAGCGATCTACGGTAAGGGTGGAATTGGTAAATCCACAACCACACAGAACACAGTGGCAGCATTGGCCGAAATGGGAAAGAAAGTCATGGTAGTCGGATGTGATCCGAAGGCAGACTCAACCCGTCTTCTGCTTGGTGGACTGGCTCAGAAAACCGTTTTGGATACCCTTCGCGAAGAAGGAGAAGATGTCGAACTCGACGATATTCGTCGTGATGGATATGGTTTCACCAAATGCGTGGAATCCGGTGGACCGGAACCCGGTGTAGGATGCGCCGGTCGTGGTATCATTACCTCCATCAATATGCTGGAACAATTGGGTGCCTATGAAGAAGATCAGGCCCTTGATTATGCTTTTTACGATGTGCTTGGTGATGTGGTTTGCGGTGGC…
>NifH_TARA_PSE_93_MAG_00118_Gene_206925_Length_822
ATGAGAAAAATAGCGATCTACGGAAAAGGCGGAATTGGAAAGTCAACGACCACCCAGAATACGGTGGCCGGTCTGGCGGAAGCCGGTAACAAAGTAATGGTGGTCGGTTGCGACCCGAAAGCAGACTCCACCCGTCTGCTGCTTGGTGGTCTGGCTCAGGGAACTGTGCTTGATACCCTGCGTGAAGAGGGCGAAGACGTAGAGCTGGACGATGTTGTGAAAGACGGTTACGGCGGAACCCGTTGCGTGGAGTCCGGTGGACCGGAGCCGGGTGTTGGATGTGCCGGCCGCGGGATCATCACCTCGATCAACCTGCTCGAGCAGCTGGGTGCCTACGAAGAAGATCAGAATATCGACTACGTTTTCTACGACGTACTCGGTGACGTGGTTTGCGGTGGT…
>NifH_TARA_AON_82_MAG_00083_Gene_83807_Length_822
ATGAGAAAGATTGCGATTTACGGTAAAGGCGGAATTGGAAAATCAACCACAACACAGAACACGGTTGCCGGTCTCGCTGAAATGGGTAAAAAAGTAATGGTAGTTGGATGTGACCCGAAAGCTGACTCAACCCGTCTGCTTCTGGGTGGTCTGGCACAGAAGACCGTTCTCGACACTCTTCGTGAAGAAGGTGAAGACGTAGAGATTGATGACGTAATCAAACCGGGATACGGCGGCACTCGCTGCGTTGAGTCCGGTGGTCCGGAACCTGGTGTTGGTTGTGCCGGTCGCGGTATCATTACTTCGATCACTCTGTTGGAACAGCTGGGTGCTTATGATGACGAATGGGAACTGGATTACGCTTTCTACGACGTACTTGGTGACGTTGTTTGTGGTGGA…
>JCVI_READ_1106514980743
GATGCAATGGACCAGTAATGGGCGCAAGGCGCTGTCCGTCCCGCCTGATTCCTTTCGCCACTTAAGCATTGAAAAGCCCGCCTTCGTGGCGGGCTTTCGCGTTGGGGCTCACACGCCCACCGAAAGCGACAGGCTTGTCGGAAAAATGTCGGATTTGTCGTGGCAGGTCCGCAAGGGCCTAGAATTCACAAGCCATTGATATTCATTAATATTTTCAATTTTTGTCGGCTTGGCATACCCGTTGCAATTCCTTTGGTGCGCGAGGTTGGCACCCGATTGCCGTCCTCCTCAACTGCAATCGATCCAAAGGATACGCACCATGAGCGAACTGAGGCAGATCGCCTTTTACGGCAAGGGAGGCATCGGCAAATCGACCACCTCTCAGAATACGCTGGCCGC…
>RhbSpha6
ATGTCGAGACCGGCGGGCACCGCCGCCTTCACCAGAGACACCCTTTCGAAGAAGGACATGAACATGGGAAAACTCCGGCAGATCGCATTCTACGGCAAGGGCGGGATCGGCAAGTCGACGACCTCGCAGAACACGCTCGCGGCGCTGGTCGAGATGGGTCAGAAGATCCTCATCGTCGGCTGCGACCCCAAGGCTGACTCCACCCGCCTGATCCTGAACACCAAGCTCCAGGACACCGTGCTGCATCTGGCGGCCGAAGCGGGCTCCGTCGAGGATCTGGAACTCGAGGATGTGGTCAAGATCGGCTACAAGGGCATCAAATGCACCGAGGCCGGTGGCCCCGAGCCGGGCGTCGGCTGCGCCGGCCGCGGCGTGATCACCGCCATCAACTTCCTGGAA…
>RhdPal18
ATGGCAGCACTTCGGCAAATCGCATTCTACGGCAAGGGCGGCATCGGCAAGTCGACCACCTCGCAGAACACGCTGGCGGCGCTGGTCGAGATGGGTCAGAAGATCCTGATCGTCGGCTGCGACCCCAAGGCGGATTCCACCCGCCTGATCCTCAACACCAAGATGCAGGACACCGTGCTCAGCCTCGCCGCTGAAGCCGGCTCGGTCGAAGACCTCGAACTCGAAGACGTGATGAAGATCGGCTACAAGGGCATCAAGTGCACCGAAGCCGGCGGCCCGGAGCCCGGCGTTGGTTGCGCCGGCCGCGGCGTCATCACCGCGATCAACTTCCTGGAAGAGAACGGCGCCTATGAAGACGTCGACTACGTCTCCTACGACGTGCTCGGCGACGTGGTGTGC…
>RhsCente
ATGGCCCGCAACAAGCTCCGCCAGATCGCCTTCTACGGCAAGGGCGGCATCGGCAAGTCCACCACCTCGCAGAACACGCTCGCCGCCCTGGTCGAGATGGGCCAGAAGATCCTGATCGTCGGCTGCGACCCCAAGGCCGACAGCACGCGCCTGATCCTGAACACCAAGCTCCAGGACACCGTGCTCCACCTCGCCGCCCAGGCCGGCTCGGTCGAGGACCTGGAGCTGGAGGACGTGCTGAAGGTCGGCTACAAGGGCATCAAGTGCACCGAGTCCGGCGGTCCCGAGCCGGGCGTGGGCTGCGCCGGCCGCGGCGTCATCACGGCCATCAACTTCCTGGAGGAGAACGGCGCCTACGACGACGTGGACTATGTGTCCTACGACGTGCTGGGCGACGTG…
>RhdPal26
ATGGCACTTCGGCAAATCGCATTCTACGGCAAGGGCGGCATCGGCAAGTCGACCACCTCGCAGAACACCCTCGCGGCGCTGGTCGAGATGGGTCAGAAGATTCTGATCGTCGGCTGCGACCCCAAGGCGGACTCGACCCGCCTGATCCTCAACACCAAGCTGCAGGACACCGTGCTGGCGCTGGCCGCCGAAGCCGGTTCGGTCGAAGACCTCGAACTCGAAGACGTGATGAAGATCGGCTACAAGGGCATCAAGTGCACCGAAGCCGGCGGTCCGGAGCCGGGCGTCGGCTGCGCCGGTCGCGGCGTCATCACCGCGATCAACTTCCTGGAAGAGAACGGCGCCTATGAGGACGTCGACTACGTCTCCTACGACGTGCTCGGCGACGTGGTGTGCGGC…
>AzoSpe28
ATGGCCAAAGCGCCTCTGCGTCAGATCGCCTTTTATGGCAAGGGCGGTATCGGCAAGTCCACCACCTCTCAGAACACGCTGGCCGCGCTGGTCGAGCTGGATCAGAAGATCCTGATCGTCGGCTGCGATCCGAAGGCCGACTCGACCCGCCTGATCCTGCACGCCAAGGCCCAGGACACCGTCCTGCATCTGGCCGCCGAAGCCGGCTCGGTCGAGGATCTGGAGCTCGAGGACGTTCTCAAGGTCGGCTACAAGAACATCAAGTGCGTCGAGTCCGGCGGCCCGGAGCCGGGGGTCGGCTGCGCCGGCCGCGGCGTCATCACCTCGATCAACTTCCTGGAGGAGAACGGCGCCTATGACGACGTGGACTATGTGTCCTACGACGTGCTGGGCGACGTG…
>2578329207MonitrogenaseironproteinsubunitNifH
ATGGAGAGCAGCATGGCTTCACTAAGACAAATCGCCTTCTACGGGAAGGGCGGAATCGGCAAGTCCACCACTTCGCAGAACACGCTAGCGGCGCTGGCAGAGATGGGTCAGAAGATCCTGATTGTAGGGTGCGATCCGAAAGCGGACTCGACTCGCCTTATTCTGCACGCCAAGGCTCAAGACACGATTTTGAGTCTTGCCGCGAGCGCCGGCAGCGTGGAGGATCTAGAGCTCGAGGACGTAATGAAGGTTGGCTACCAGGACATTCGCTGCGTTGAGTCCGGTGGCCCTGAGCCAGGTGTCGGCTGCGCCGGCCGCGGTGTCATCACCTCGATCAATTTTCTTGAAGAGAACGGAGCCTACGAGAACATTGACTATGTTTCTTACGATGTGCTTGGC…
>RhiSpe42
ATGTCGTCACTGAGACAGATCGCATTTTACGGCAAGGGGGGCATCGGCAAGTCGACGACGTCCCAGAACACGCTGGCGGCGCTGGCGGAGATGGGCCATCGCATCCTCATCGTCGGCTGCGACCCCAAGGCCGACTCAACCCGCCTCATCCTGCACGCCAAGGCGCAGGACACCATCCTGTCGCTGGCCGCCGCCGCCGGCAGCGTCGAAGACCTCGAGCTCGAAGAGGTCATGAAGATCGGCTACCGCGACATCCGCTGCGTGGAATCCGGCGGCCCGGAGCCGGGCGTCGGCTGCGCGGGGCGCGGCGTCATCACCTCCATCAATTTCCTGGAGGAGAACGGCGCCTATGAGGACATCGACTACGTCTCCTACGACGTGCTCGGCGACGTGGTGTGC…
>RhdPal29
ATGCCCAGACAGATAGCTTTCTACGGTAAAGGCGGAATCGGCAAGTCGACAACGTCGCAGAACACCCTCGCGGCGCTGGTCGAGATGGGTCAGAAAATCCTGATCGTCGGCTGCGATCCCAAGGCGGACTCGACCCGCCTGATCCTCAATACCAAGCTGCAGGACACCGTGCTGGCGCTCGCAGCCGAGGCGGGCTCGGTCGAAGACCTCGAGCTCGAAGACGTGATGAAGATCGGCTACAAGGGCATCAAGTGCACCGAAGCCGGTGGCCCGGAGCCGGGCGTCGGCTGCGCCGGCCGCGGCGTTATCACCGCGATCAACTTCCTCGAAGAGAACGGCGCCTATGAGGACGTCGACTACGTCTCCTACGACGTGCTCGGCGACGTGGTGTGTGGCGGC…
>BraSp334
ATGTCATCACTTCGACAAATCGCATTCTACGGCAAAGGCGGCATCGGCAAATCGACGACGTCGCAGAACACCCTCGCAGCGCTCGCCGAGATGGGTCATCGGATCCTGATCGTCGGCTGCGACCCCAAGGCGGATTCGACCCGCCTGATCCTGCACGCCAAGGCGCAGGACACCATCCTGAGCCTGGCCGCTGCCGCCGGCAGCGTCGAGGACCTCGAGATCGAAGAGGTCATGAAGGTCGGCTATCGCGACATCCGTTGCGTCGAGTCCGGCGGTCCGGAGCCGGGCGTCGGCTGCGCCGGCCGCGGCGTGATCACCTCGATCAACTTCCTGGAAGAGAACGGCGCCTATGAGGACATCGACTACGTGTCCTATGACGTGCTCGGCGACGTGGTCTGC…
>MtlSpec8
ATGTCGTCACTACGGCAAATCGCATTTTATGGCAAAGGGGGCATCGGCAAGTCGACGACGTCCCAGAACACGCTCGCCGCTCTGGCCGAGATGGGTCATCGCATTCTGATCGTCGGTTGCGATCCGAAGGCGGACTCGACGCGCCTCATTCTGCACGCCAAGGCGCAGGACACCATCCTGAGCCTCGCCGCCAACGCCGGCAGCGTTGAGGACCTCGAAATCGAAGAGGTGATGAAGGTCGGCTATCGCGACATTCGCTGCGTCGAGTCCGGCGGTCCGGAGCCGGGCGTCGGCTGCGCCGGCCGCGGCGTCATCACCTCGATCAACTTCCTCGAGGAGAACGGCGCTTACGAGGACATCGACTATGTGTCCTATGACGTGCTCGGCGACGTGGTCTGC…
>BraOlig2
ATGTCATCCCTGCGACAAATCGCATTCTACGGCAAAGGCGGCATCGGCAAGTCGACGACGTCGCAAAACACCCTGGCGGCGCTGGCCGAGATGGGTCATCGGATCCTGATCGTCGGTTGCGACCCCAAGGCGGATTCGACCCGCCTGATCCTGCACGCCAAGGCGCAGGACACGATTCTCAGCCTGGCCGCTGCCGCCGGCAGCGTCGAGGACCTCGAGATCGAGGAGGTCATGAAGGTGGGCTATCGCGACATCCGTTGCGTCGAGTCCGGCGGTCCGGAGCCGGGCGTCGGCTGCGCCGGCCGCGGCGTCATCACCTCGATCAACTTCCTGGAAGAGAACGGCGCCTATGAGGACATCGACTACGTGTCCTACGACGTGCTCGGCGACGTGGTCTGC…
>NifH_TARA_PSW_86_MAG_00238_Gene_234115_Length_885
ATGAGCGAACTTCGTCAGATCGCCTTTTATGGCAAGGGGGGGATCGGCAAGTCGACCACCTCGCAGAACACCCTGGCCGCCCTGGTCGAAATGGGTCAGAAGATCCTGATCGTCGGCTGCGACCCCAAGGCGGATAGCACCCGCCTGATCCTCAACTCCAAGGCGCAGGACACCGTGCTGCACCTGGCCGCCGAGATGGGGTCGGTCGAGGACCTGGAGCTGGAAGACGTCCTGAAGGTTGGATACCAGGACATCAAGTGCGTTGAATCCGGCGGCCCCGAGCCGGGGGTTGGCTGCGCCGGCCGTGGCGTGATCACCTCGATCAACTTCCTGGAAGAAAACGGTGCGTATGACGACGTGGACTACGTGTCCTACGACGTTCTGGGCGACGTGGTCTGC…
>NifH_TARA_PSE_93_MAG_00020_Gene_171832_Length_885
ATGAGCAAACTTCGTCAGATCGCCTTTTACGGCAAGGGGGGGATCGGCAAGTCGACCACCTCGCAGAACACCCTGGCCGCCCTGGTGGAGATGGGTCAGAAGATCCTGATCGTCGGCTGCGACCCCAAGGCCGATTCCACCCGCCTGATCCTCAATTCCAAGGCGCAGGACACCGTGCTGCACCTGGCCGCGGAAATGGGGTCGGTCGAGGACCTGGAACTGGAAGACGTCCTCAAGGTCGGCTTCAAGGACATCAAATGCGTTGAATCGGGCGGCCCCGAGCCGGGCGTTGGCTGTGCAGGGCGCGGCGTGATCACCTCGATCAACTTCCTGGAAGAAAACGGCGCCTACGATGACGTCGATTACGTCTCTTACGACGTTCTGGGCGACGTGGTCTGC…
>NifH_TARA_PSE_93_MAG_00003_Gene_164576_Length_885
ATGTCGTCACTGCGACAGATTGCGTTCTACGGTAAAGGTGGCATTGGGAAATCGACCACTTCGCAGAACACCCTTGCGGCCCTTGCCGAAATGGGTCAGCGCATCATGATCGTCGGCTGCGATCCCAAGGCTGACTCCACCCGTCTGATGCTTCATGCCAAAGCCCAGGACACCATCCTGAGCCTCGCCGCGGAAGCCGGCAGCGTCGAAGATCTCGAACTCGAAGACGTGCTCAAGATTGGCTACAAGGACATCAAATGCGTCGAATCCGGCGGTCCGGAGCCGGGCGTCGGCTGCGCCGGCCGGGGCGTGATCACTTCGATCAACTTCCTCGAAGAAAACGGCGCCTATGACGATCTCGACTATGTCTCCTACGACGTGCTGGGCGACGTGGTGTGC…
>OM-RGC.v2.008781354K02588COG1348Bacteria
ATGAGCGAACTCCGGCAGATCGCCTTTTATGGCAAGGGGGGGATCGGGAAATCGACCACCTCTCAGAACACGCTCGCGGCACTTGTCGAGATGGGTCAGAAGATCCTGATCGTCGGCTGCGACCCCAAGGCAGACTCCACCCGCCTGATCCTGAACGCCAAGGCGCAGGATACGGTGCTTCACCTGGCCGCGGAAATGGGCTCGGTCGAGGATCTGGAACTCGAGGATGTGCTGAAAATCGGCTACCGGGATATCAAATGCGTTGAATCCGGTGGCCCCGAGCCGGGGGTCGGCTGCGCTGGCCGCGGCGTGATCACCTCGATCAACTTCCTGGAAGAAAACGGCGCCTATGACGATGTGGATTACGTGTCCTACGACGTTCTGGGCGACGTTGTCTGC…
>CnsSalin
ATGTCGCTGCGTCAGATCGCCTTCTACGGCAAGGGTGGCATCGGTAAGAGCACCACCTCGCAGAACACCCTGGCCGCCCTGGTGGAGCTTGACCAGAAGATCCTCATCGTCGGCTGTGACCCCAAGGCGGACTCCACCCGCCTGATCCTCAACTCCAAGGCGCAGGACACCGTGCTGCACCTGGCCGCCGAGGCCGGCTCCGTCGAGGACCTGGAACTCGAGGACGTGCTGAAGATCGGCTACAAGGACATCAAGTGCGTCGAGTCCGGCGGGCCCGAGCCCGGCGTCGGCTGCGCCGGCCGCGGCGTCATCACCGCCATCAACTTCCTGGAAGAGAACGGCGCGTATGAAGGCGTCGACTACGTCTCCTACGACGTGCTGGGCGACGTGGTCTGCGGC…
>NifH_TARA_AON_82_MAG_00193_Gene_107180_Length_882
ATGTCGGATCTTCGACAAATCGCTTTCTACGGCAAAGGCGGCATCGGCAAATCGACGACGTCGCAAAACACGCTGGCCGCACTGGCCGATCTTGGTCAACGCATCATGATCGTCGGCTGCGACCCCAAGGCGGACTCCACTCGCCTGATGCTCCACGCCAAGGCCCAGGACACCATCCTGAGCCTCGCGGCTGAAGCCGGCAGCGTCGAGGACCTCGAACTCGAAGACGTCCTCAAGCTTGGCTACAAGGACATCAAGTGCGTTGAATCCGGCGGTCCGGAACCGGGCGTCGGCTGCGCTGGTCGCGGCGTCATCACCTCGATCAACTTCCTCGAGGAAGAGGGCGCCTATGAAGACCTCGACTACGTCTCCTACGACGTGCTCGGCGACGTCGTGTGC…
>NifH_TARA_AON_82_MAG_00263_Gene_107952_Length_882
ATGTCTTCGCTGCGACAGATCGCGTTTTACGGGAAGGGTGGCATCGGCAAGTCCACCACGTCTCAGAATACCCTGGCTGCGCTTGCGCAGATGGGTCACAAGATCCTCATCGTGGGTTGCGACCCCAAGGCCGACTCGACCCGCCTGATCCTGCACGCCAAGGCCCAGGACACCATCCTGTCGCTTGCGGCGAACGCCGGCTCGGTGGAAGACCTCGAGCTCGAGGACGTGATGAAGATCGGCTACCAGGACATCCGCTGCGTGGAGTCCGGTGGTCCTGAGCCGGGCGTCGGCTGCGCCGGCCGCGGCGTGATCACCTCGATCAACTTCCTGGAAGAGAACGGCGCCTACGAGGACATCGACTACGTGTCCTACGACGTGCTCGGCGACGTGGTGTGC…
>XanAuto3
ATGTCTTCGCTGCGACAGATCGCGTTTTACGGGAAGGGTGGCATCGGCAAGTCCACCACGTCTCAGAATACCCTGGCTGCGCTTGCGCAGATGGGTCACAAGATCCTCATCGTGGGTTGCGACCCCAAGGCCGACTCGACCCGCCTGATCCTGCACGCCAAGGCCCAGGACACCATCCTGTCGCTTGCGGCGAACGCCGGCTCGGTGGAAGACCTCGAGCTCGAGGACGTGATGAAGATCGGCTACCAGGACATCCGCTGCGTGGAGTCCGGTGGTCCTGAGCCGGGCGTCGGCTGCGCCGGCCGCGGCGTGATCACCTCGATCAACTTCCTGGAAGAGAACGGCGCCTACGAGGACATCGACTACGTGTCCTACGACGTGCTCGGCGACGTGGTGTGC…
>NovSpeci
ATGTCACTTCGTCAAATCGCCTTTTATGGCAAGGGAGGCATCGGTAAGTCGACGACCTCCCAGAACACACTCGCGGCGCTTTCCGATCTTGGTCAGCGTATTCTCATCGTCGGGTGCGACCCCAAGGCCGACTCCACCCGTCTCATGCTGCACGCCAAGTGCCAGGATACCATCCTCTCGCTCGCTGCCGAAGCCGGCTCCGTCGAGGACCTCGAGCTCGAGGACGTGATGAAGATCGGCTACAAGAACATCCGCTGCGTCGAATCGGGCGGCCCTGAGCCGGGCGTCGGCTGCGCCGGTCGCGGTGTCATCACCTCGATCAACTTCCTTGAAGAAAACGGCGCCTACGAAGACATCGACTACGTCTCGTATGACGTGCTGGGCGACGTGGTCTGCGGC…
>NifH_TARA_PSE_93_MAG_00041_Gene_188619_Length_876
ATGGCTCTTCGTCAATGTGCTATTTATGGTAAAGGTGGTATCGGTAAATCCACCACTACACAAAACTTGGTTGCTGCTCTCGCAGAATCAGGTAAAAAAGTCATGATCGTTGGTTGTGACCCTAAAGCGGATTCAACTCGTTTGATCCTTCACTCTAAAGCTCAAAACACCATCATGCAGATGGCTGCTGACGCTGGTTCTGTAGAAGACCTGGAACTGGAAGATGTACTTAAAGTCGGTTACGGCGATGTACGTTGCACAGAATCTGGTGGTCCTGAGCCAGGGGTTGGTTGTGCCGGTCGTGGTGTTATCACTGCCATCAACTTCCTCGAAGAAGAAGGCGCTTATGAAGAAGATCTGGACTTCGTATTCTATGATGTTCTTGGTGACGTTGTTTGC…
>NovNitr2
ATGTCACTTCGTCAGATTGCCTTTTACGGCAAGGGCGGCATCGGCAAGTCCACGACGTCGCAGAACACTCTCGCCGCTCTCGCCGACCTCGGCCAGCGCATCCTGATTGTCGGCTGCGACCCCAAGGCCGATTCCACCCGCCTGATGCTCCATGCCAAGGCGCAGGACACCATCCTCAGCCTTGCCGCCGAAGCAGGGTCGGTCGAGGATCTCGAACTCGAAGACGTGATGAAGATCGGGTACAAGGACATCCGCTGCGTCGAAAGCGGCGGTCCGGAACCGGGCGTGGGCTGCGCTGGTCGCGGGGTCATCACCTCGATCAACTTCCTTGAAGAAAACGGCGCCTACGACAACATCGACTACGTCTCGTACGACGTTCTGGGCGACGTCGTGTGCGGC…
>NifH_TARA_AON_82_MAG_00070_Gene_81447_Length_873
ATGTCACTTCGTCAAATCGCCTTCTACGGCAAGGGCGGCATCGGCAAGTCCACCACCTCGCAGAATACCCTCGCCGCGCTCGCCGACCTCGGCCAGCGCATCCTCATCGTCGGCTGCGATCCCAAGGCCGACTCCACCCGCCTGATGCTGCACGCCAAGGCCCAGGACACCATCCTTTCGCTCGCCGCCGAAGCCGGCTCGGTCGAGGACCTCGAGCTCGAGGACGTGATGAAGATCGGCTACAAGGACATCCGCTGCGTTGAATCGGGCGGTCCCGAGCCGGGCGTCGGCTGCGCCGGTCGCGGTGTTATCACCTCGATCAACTTCCTCGAGGAAGAAGGCGCCTACGACGACATCGACTACGTCTCCTACGACGTGCTCGGCGACGTCGTCTGCGGC…
>OM-RGC.v2.008437089K02588COG1348
ATGGCAAAACTTCGTCAAGCCGCCATCTACGGTAAGGGTGGCATCGGCAAATCCACCACCACACAAAACCTCGTCGCCGCACTTGCCGAAGCCGGCAAGAAGGTGATGATCGTCGGCTGCGATCCCAAGGCGGACTCGACCCGCCTGATCCTGCACTCGAAGGCACAGAACTCGGTGATGGAACTCGCCGCCGAAGCCGGCAGCGTGGAGGATCTCGAACTCGAGGACGTCATGTCCGTCGGTTTCGGTGACGTCAAGTGCGTCGAGTCCGGTGGCCCTGAGCCCGGCGTCGGTTGTGCCGGCCGTGGCGTGATCACCGCCATCAACTTCCTCGAAGAAGAGGGCGCCTACGACGAAGATCTCGACTTCGTTTTCTACGACGTGCTGGGTGACGTGGTC…
>AzrSpec2
ATGGCAAAGCTGCGTCAATGCGCCATTTATGGCAAGGGCGGTATCGGCAAGTCGACCACCACCCAGAACCTGGTTGCGGCCCTGGCCGAAGCCGGCAAGAAGGTCATGATCGTCGGTTGCGACCCGAAGGCTGACTCCACCCGTCTGATCCTCCACAGCAAGGCCCAGACCACCGTGATGCACCTGGCCGCTGAAGCCGGCTCGGTTGAAGACCTCGAACTCGACGACGTCCTGTCGGTCGGCTTCGGTGGCGTGAAGTGCGTCGAGTCCGGCGGTCCGGAACCCGGCGTCGGCTGCGCCGGCCGTGGCGTTATCACCGCCATCAACTTCCTGGAAGAAGAAGGCGCCTACGACGACGAACTCGACTTCGTGTTCTACGACGTGCTGGGCGACGTGGTG…
>PolNapht
ATGGCCAAACTTCGGCAAATCGCCTTTTACGGCAAAGGTGGCATCGGTAAATCGACCACTTCCCAAAACACCCTGGCGGCCCTGTCCGACCTCGGTCAGAAAATCCTGATCGTCGGCTGCGACCCCAAGGCCGACTCGACCCGCCTGATCCTTCACGCAAAAGCCCAGGACACCATCCTGTCGCTGGCCGCTGAAGCCGGATCCGTGGAGGATCTGGAACTCGAAGACGTCATGAAAATCGGCTACAAGGACATCCGCTGCGTCGAGTCCGGCGGCCCAGAGCCAGGAGTTGGCTGCGCTGGCCGCGGTGTCATCACCTCGATCAACTTCCTTGAAGAAAACGGTGCCTACGACGGCGTTGACTATGTTTCCTACGACGTGCTGGGCGACGTGGTGTGC…
>DecAroma
ATGGCAAAACTCCGTCAATGCGCCATCTACGGCAAAGGCGGTATCGGCAAGTCCACCACCACCCAGAATCTGGTGGCGGCACTCGCTGAATCCGGCAAGAAAGTTATGATCGTTGGCTGCGACCCGAAAGCCGACTCAACCCGCCTGATCCTGCATAGCAAGGCTCAGACCACCGTGATGCACCTGGCTGCTGAAGCCGGCTCGGTGGAAGACCTCGAACTGGAAGACGTGCTCTCCGTCGGCTTCGGCGGCATCAAATGCGTTGAATCCGGTGGCCCGGAACCCGGTGTTGGTTGTGCCGGTCGCGGCGTCATCACCGCCATCAACTTCCTCGAAGAAGAAGGCGCTTATGACGAAGACCTCGACTTCGTGTTCTACGACGTGCTGGGTGACGTGGTC…
>NifH_TARA_AON_82_MAG_00055_Gene_77406_Length_885
ATGGCTAAACTGCGTCAATGCGCCATCTACGGTAAGGGTGGCATCGGCAAGTCGACCACCACCCAGAACCTGGTGGCGGCGCTGGCCGAGTCCGGCAAGAAAGTGATGATCGTGGGCTGCGACCCCAAGGCCGACTCCACCCGCCTCATCCTCCACTCCAAAGCCCAGACCACCGTCATGCACCTGGCGGCTGAAGCGGGTTCCGTTGAAGACCTCGAACTCGAAGACGTCCTGTCTGTCGGTTTCGGCGGCGTCAAGTGCGTTGAATCCGGTGGTCCGGAGCCTGGCGTGGGCTGCGCCGGCCGCGGCGTGATTACCGCCATCAACTTCCTGGAAGAAGAAGGCGCCTACGACGAAGACCTCGACTTCGTGTTCTACGACGTGCTCGGCGACGTGGTG…
>LphCholo
ATGGCTGCACTTCGGCAAATCGCCTTCTACGGCAAAGGTGGCATCGGCAAGTCCACCACCTCGCAGAACACCCTGGCTGCATTGAGCGACCTGGGCCAGAAGATCCTCATCGTCGGCTGTGATCCCAAGGCCGACTCGACCCGCCTGATCCTGCACGCCAAGGCCCAGGACACCATCCTGTCGCTGGCCGCCGAGGCCGGTTCGGTCGAGGACCTCGAGCTCGAGGACGTGATGAAGGTCGGCTACAAGGACATCCGTTGCGTCGAATCCGGTGGCCCGGAGCCGGGTGTCGGTTGCGCCGGCCGCGGCGTGATCACCTCGATCAACTTCCTCGAGGAAAACGGCGCCTATGACGGCGTGGACTACGTGTCCTACGACGTGCTCGGCGACGTGGTGTGC…
>BrkBacte
ATGGCCAAACTTCGGCAAATCGCCTTCTACGGCAAGGGTGGTATCGGCAAGTCCACCACCTCGCAAAACACCCTGGCGGCCCTGGCCCAGATGGGCCAGAAGATCCTCATCGTCGGCTGCGACCCCAAGGCCGACTCCACCCGCCTGATCCTGCACGCCAAGGCCCAGGACACCATCCTGTCCCTGGCCGCCGAAGCCGGCAGCGTGGAGGACCTGGAGCTGGAAGACGTCATGAAGATCGGCTACCGCGACATCCGTTGCGTGGAGTCCGGTGGTCCGGAGCCGGGCGTGGGCTGCGCCGGCCGTGGCGTGATCACCTCGATCAACTTCCTGGAAGAAAACGGCGCCTACGACGGCGTGGACTATGTGTCCTACGACGTGCTGGGTGACGTGGTGTGC…
>DchSuill
ATGAGTGCATTGCGTCAAATCGCCTTCTACGGCAAGGGTGGCATCGGCAAATCCACCACCTCCCAAAACACCCTGGCGGCCCTGGCTGAAATGGGCCAAAAGATCCTCATCGTCGGCTGCGACCCGAAGGCCGACTCCACCCGTCTGATCCTGCACGCCAAGGCCCAGGACACCGTGCTCTCCCTGGCTGCCGACGCCGGCTCCGTGGAAGACCTGGAACTGGAAGACGTGCTGAAGGTGGGTTACCGCGACATCCGCTGCGTTGAGTCCGGCGGTCCGGAACCCGGCGTCGGCTGCGCCGGCCGCGGCGTTATCACCGCCATCAACTTCCTCGAAGAGAACGGCGCCTACGACGGCGTGGACTACGTTTCCTACGACGTGCTGGGCGACGTGGTGTGT…
>NifH_TARA_ION_45_MAG_00019_Gene_119456_Length_885
ATGGCCAAACTTCGTCAGATCGCGTTTTACGGCAAGGGCGGTATCGGTAAATCCACCACCTCCCAGAACACTCTGGCTGCGCTGGTCGAGCTTGACCAGAAGATTCTCATCGTCGGCTGTGACCCCAAGGCTGACTCCACCCGTCTTATCCTGAACGCCAAGGCCCAGGACACCGTTCTGAGCTTGGCTGCTCGTGAGGGTTCCGTTGAGGACCTTGAGCTGGAAGACGTTCTGAAGATCGGCTACCGCGGCATCAAGTGCGTGGAGTCCGGTGGTCCAGAGCCAGGCGTGGGTTGTGCCGGTCGCGGCGTTATCACCTCGATCAACTTCCTCGAGGAAAACGGCGCATATGACGACGTTGACTACGTCTCCTATGACGTGTTGGGCGACGTTGTTTGC…
>GeoSpec7
ATGAGACAGATCGCGATTTACGGCAAAGGCGGCATCGGCAAATCCACCACCACCCAGAACACCGTGGCAGGCCTCGCCTCCATCGGCAAGAAGGTCATGATCGTAGGCTGCGATCCCAAGGCCGACTCCACTCGTCTGATCCTGCACGCCAAGGCACAGTCCACCGTTATGGACCTGGTGCGTGAGCTGGGCACGGTCGAGGACCTGGAACTCGAAGACGTAATGAAGGTCGGCTACGGCGAAGTGAAGTGCGTCGAGTCCGGCGGACCTGAGCCGGGCGTCGGCTGTGCAGGCCGCGGCGTCATCACCGCCATCAACTTCCTGGAAGAAAACGGCGCCTATACCCCGGACCTCGATTTCGTGTTCTACGACGTTCTGGGCGACGTCGTCTGCGGCGGC…
>NifH_TARA_PSE_93_MAG_00025_Gene_177046_Length_831
ATGAGAAAAGTAGCAATTTACGGAAAAGGCGGCATTGGAAAGTCCACTACCACTCAGAACACTGTTGCCGGTCTGGCGGAAATGGGCCGCAAGGTCATGGTCGTCGGTTGTGATCCCAAAGCCGACTCAACCCGCCTCTTGCTCGGTGGTCTGGCCCAGAAGTCCGTTCTCGATACCCTTCGTGAAGAGGGCGAGGATGTTGAACTCGAAGATATCCGCAAGCCCGGCTTCGGTGGAACCTGGTGTGTTGAGTCCGGTGGTCCGGAACCCGGTGTCGGTTGTGCCGGTCGCGGAATCATCACTTCCATCAACATGCTCGAATCCCTCGGTGCCTACGAAGAGTCCGAAGGTCTTGATTACGCCTTCTATGACGTCCTCGGCGATGTTGTCTGCGGTGGC…
>NifH_TARA_PSW_86_MAG_00010_Gene_216550_Length_831
ATGAGAAAAGTAGCAATTTACGGAAAAGGCGGCATTGGAAAGTCCACCACCACTCAGAACACTGTCGCCGGTTTGGCGGAAATGGGCCGCAAGGTCATGGTCGTCGGCTGTGATCCCAAAGCCGACTCCACCCGCCTGTTGCTCGGTGGTCTGGCTCAGAAGTCCGTTCTCGATACCCTTCGTGAAGAGGGCGAGGATGTGGAACTCGAAGATATCCGTAAGCCCGGATTCGGTGGAACCTGGTGTGTTGAGTCCGGTGGCCCGGAACCCGGTGTCGGTTGTGCCGGTCGCGGAATCATCACTTCCATCAACATGCTCGAATCCCTCGGCGCCTACGAAGAGTCCGAAGGCCTTGATTACGCCTTCTACGACGTCCTCGGTGACGTTGTCTGCGGTGGG…
>DlpSulfe
ATGAGGAAAGTAGCTATTTACGGAAAAGGCGGCATCGGCAAATCCACCACCACCCAGAACACAGTCGCTGGCCTGGTTGAGTTGGGACGGAAGGTAATGGTAGTGGGCTGTGACCCTAAAGCGGATTCGACTCGTCTGCTTCTGGGTGGACTGGCGCAGAAATCGGTTCTTGATACCCTGCGTGAAGAGGGAGAGGATGTGGAACTGGAGGACATCCGTAAACTCGGTTATGGGGGAACATGGTGCGTTGAGTCCGGTGGCCCTGAGCCTGGAGTAGGTTGTGCGGGACGTGGAATTATCACCTCCATCAATATGCTGGAGTCTCTTGGTGCCTACGAAGAGAGCGAGGAACTTGATTACGCCTTTTATGATGTTCTTGGTGATGTTGTCTGCGGCGGT…
>NifH_TARA_PSW_86_MAG_00080_Gene_225794_Length_828
ATGAGAAAGGTCGCAATTTACGGAAAAGGCGGGATAGGTAAATCCACAACAACACAGAACACTGTCGCAGGACTTGCCGAAATGGGACGAAAGGTAATGGTGGTCGGCTGCGACCCGAAAGCGGATTCAACTCGTCTGCTTCTGGGTGGCCTGGCGCAAAAATCGGTCCTGGATACCCTTCGTGAGGAAGGCGAGGACGTGGAACTCGAGGATATCAGAAAACAGAGTTTCGGCGGTTCATGGTCGGTGGAATCCGGTGGCCCGGAGCCAGGAGTGGGCTGTGCCGGTCGAGGCATTATTACTTCAATAAACATGCTTGAATCACTCGGGGCCTATGAGGAGAGCGAGGGCCTCGATTACGCCTTCTACGACGTTTTGGGCGATGTTGTCTGCGGTGGT…
>NifH_TARA_PSE_93_MAG_00043_Gene_195597_Length_828
ATGAGAAAGGTAGCAATCTACGGAAAAGGCGGTATCGGCAAATCTACAACAACACAGAATACCGTAGCTGGTCTGGCAGAAATGGGACGCAAAGTAATGGTAGTCGGTTGTGACCCAAAGGCTGATTCAACACGATTACTTTTAGGTGGTTTGGCCCAGAAATCAGTACTGGATACCTTGAGAGAAGAAGGTGAAGATGTTGAACTGGATGATATCCGTAAGCTTGGATACGGCGACACCTGGTGTGTTGAGTCTGGTGGACCTGAGCCGGGGGTAGGGTGTGCCGGTCGTGGAATTATCACCTCTATTAATATGCTTGAGTCCCTTGGTGCATACGAAGAGTCTGAAGGTCTGGATTTTGCTTTTTATGATGTACTTGGCGATGTTGTTTGCGGTGGG…
>NifH_TARA_PSE_93_MAG_00026_Gene_180286_Length_828
ATGAGGAAAGTAGCAATTTACGGAAAAGGCGGCATTGGCAAGTCTACCACCACCCAGAACACAGTGGCCGGTTTGGCCGAGATGGGACGTAAGGTCATGGTCGTTGGTTGTGATCCCAAGGCTGACTCCACCCGCCTTCTGCTCGGTGGTCTGGCTCAGAAGTCCGTTCTCGATACCCTTCGTGAAGAAGGCGAGGACGTTGAGCTCGACGATATCCGCAAGCCTGGTTACGGCGGCACATGGTGTGTTGAGTCCGGTGGTCCGGAGCCGGGAGTCGGCTGTGCAGGTCGTGGCATCATCACTTCCATCAACATGCTGGAATCCCTTGGTGCCTACGAAGAGTCCGAAGGTCTTGACTACTCTTTCTACGATGTCCTCGGTGACGTTGTCTGTGGTGGA…
>NifH_TARA_PSE_93_MAG_00024_Gene_176597_Length_828
ATGAGAAAGGTAGCAATCTACGGAAAAGGCGGAATCGGTAAATCCACCACCACTCAGAACACAGTGGCTGGACTGGCAACAATGGGCCGTAAAGTCATGGTTGTCGGTTGTGACCCCAAAGCAGACTCCACTCGTCTGCTCCTCGGCGGTCTCGCTCAGAAGTCGGTTCTCGATACCCTGCGCGAAGAAGGTGAAGACGTAGAACTTGAGGATATCCGCAAGCCCGGCTTCGGTGATTCCTGGTGTGTTGAATCCGGCGGTCCTGAACCCGGAGTTGGTTGTGCAGGACGCGGTATCATCACTTCCATCAACATGCTTGAAAACCTAGGCGCATATGAAGAATCCGAAGGTCTTGATTACGCTTTCTACGATGTACTCGGTGACGTTGTGTGCGGTGGA…
>DsfSale2
ATGAGAAAAGTAGCAATCTACGGAAAAGGCGGCATCGGAAAATCCACCACCACCCAGAACACCGTAGCCGGACTGGCAACAATGGATCGCAAAGTAATGGTCGTGGGCTGTGACCCCAAAGCGGACTCCACCCGTCTGCTGCTCGGTGGTCTGGCTCAGAAATCCGTTCTCGACACCCTTCGTGAAGAAGGTGAAGACGTTGAACTTGAGGATATCCGTAAACCCGGTTTCGGCGAATCATGGTGTGTTGAGTCCGGCGGTCCTGAACCCGGCGTAGGCTGTGCAGGTCGCGGTATCATCACTTCCATCAACATGCTCGAAAACCTCGGTGCCTACGAAGAAGGCGAAAACCTCGACTATGTTTTCTATGACGTTCTCGGTGACGTTGTTTGCGGTGGA…
>DlbPropi
ATGAGAAAGGTAGCCATCTACGGAAAAGGCGGCATCGGCAAATCCACCACCACCCAGAACACCGTTGCCGGTCTGGTCGAAATGGGCCGCAAGGTCATGGTTGTCGGCTGCGACCCCAAGGCCGACTCCACCCGTCTGCTGTTGGGCGGACTGGCGCAGAAATCGGTGCTCGACACCCTGCGCGAGGAAGGCGAGGACGTGGAACTCGACGATATCCGCAAGAAAGGATACGGCGGCACCTGGTGTGTCGAGTCCGGCGGACCGGAGCCCGGTGTCGGCTGCGCGGGTCGGGGCATCATCACCTCGATCAACATGCTCGAGCAGTTGGGCGCCTATGACGAGGGCGAAGGCCTGGACTATGCCTTTTACGACGTGCTCGGCGACGTGGTCTGCGGCGGC…
>DsfDesul
ATGAGGAAAGTAGCGATTTACGGAAAGGGCGGCATCGGCAAGTCCACCACCACTCAGAACACGGTTGCCGGCCTGGCTGAAATGGGCCGCAAGGTCATGGTCGTCGGTTGCGACCCCAAGGCCGACTCCACCCGCCTGCTGCTCGGCGGCCTGGCCCAGAAGTCCGTGCTCGACACCCTTCGCGAAGAAGGCGAGGACGTGGAACTCGAAGACATCCGCAAGCCCGGTTACGGCGGGACCTGGTGTGTTGAGTCCGGCGGCCCGGAGCCCGGTGTCGGCTGTGCCGGTCGCGGCATCATCACTTCCATCAACATGCTCGAGTCCCTGGGCGCCTACGAGGAGTCCGAGGGTCTGGACTACGCCTTCTACGACGTCCTCGGCGACGTTGTCTGCGGCGGC…
>NifH_TARA_PSW_MAG_00026_Gene_12551_Length_825
ATGAGAAAGATAGCTATTTACGGAAAAGGCGGTATCGGCAAATCCACTACAACCCAGAACACTGTTGCAGGGCTTGTGGAGGCAGGTAAAAAAATCATGGTCGTAGGCTGTGATCCCAAAGCAGACTCCACCCGCCTCCTGCTCAACGGCCTGGCCCAGAAAACCGTCCTGGACACCTTAAGGGATGAGGGGGAGGATGTGCTGCTGGAAGATGTCAGAAAACAGGGGTACGGCGGTACCCTCTGCACCGAATCCGGTGGCCCGGAACCCGGCGTGGGTTGTGCCGGCCGCGGTATCATCACCTCCATCAACCTCCTGGAGCAGCTCGGTGCCTACTCCGAAGACCAGGAACTGGACTACGTATTCTATGACGTTCTGGGCGACGTTGTCTGCGGCGGT…
>OM-RGC.v1.008759637
ATGCGCAAGATCGCTATTTACGGAAAGGGCGGCATCGGCAAGTCCACCACCACCCAGAATACGGTCGCCGGTCTGGCGGAAATGGGCAAGAAGGTCATGGTGGTCGGTTGCGACCCCAAGGCCGACTCCACCCGTCTCCTCCTGCACGGGCTGGCCCAGAAGACCGTTCTCGACACCCTGCGCGAGGAAGGCGAGGACGTCGATCTCGACGACATCTTGAAGGAAGGCTACGGCGGCATCATGTGCACCGAGTCCGGCGGCCCCGAGCCCGGCGTCGGCTGCGCCGGCCGCGGCATCATCACCTCCATCAACCTGCTCGAGCAGCTCGGCGCCTACGAGGAAGAAAAGCACCTGGACTACGTCTTCTACGACGTCCTCGGCGACGTCGTGTGCGGCGGT…
>DsfMagne
ATGCGCAAGATCGCTATTTACGGCAAGGGCGGCATCGGCAAGTCCACCACCACGCAGAACACCGTCGCCGGGCTGGCGGAAATGGGCAAGAAGGTCATGGTGGTCGGCTGCGACCCGAAGGCCGACTCCACCCGTCTGCTCCTGCACGGTCTGGCCCAGAAGACCGTTCTCGACACCCTGCGCGAGGAAGGCGAAGACGTCGAACTCGATGACATCCTCAAGGAAGGCTACGGCGGCACCATGTGCACCGAGTCCGGCGGCCCCGAGCCCGGCGTCGGCTGCGCCGGCCGCGGCATCATCACCTCCATCAACCTCTTGGAGCAGCTCGGCGCCTACGAGGAAGACAAGAAGCTCGACTACGTCTTCTACGACGTGCTCGGCGACGTCGTGTGCGGCGGT…
>DsfAfri2
ATGCGCAAGATCGCTGTTTACGGAAAAGGCGGCATCGGCAAGTCCACTACTACGCAGAACACCGTCGCCGGCTTGGCCGAGATGGGCAACAAGGTCATGGTCGTGGGCTGCGACCCCAAGGCCGACTCCACCCGGCTCCTGCTGCACGGCCTGGCCCAGAAGACCGTGCTCGACACCCTGCGCGAGGAGGGTGAGGACGTGGAGCTCGAGGACATCATCAAGCTCGGCTACGGCGGCGTCATGTGCACCGAGTCCGGCGGACCCGAGCCGGGCGTGGGTTGCGCCGGCCGCGGAATCATCACTTCCATCAACTTGCTGGAACAGCTCGGTGCCTACAATGAAGACAAGAACCTAGACTACACCTTCTACGACGTGCTCGGCGACGTTGTCTGCGGCGGC…
>DsbPostg
ATGAGAAAAGTAGCAATCTACGGAAAAGGCGGCATCGGCAAATCCACAACAACCCAGAATACGGTAGCAGGGCTGGTGGAAGCAGGTAAAAAAATCATGATCGTGGGATGCGACCCCAAGTCCGACTCAACACGGCTCATGCTCAACGGCCTGGCCCAGAAAACCGTTCTGGATACCCTGAGAGAAGAGGGTGAAGATGTAGAGCTTGAAGACGTTAGAAAAGAAGGATACGGCGGGGTTCTGTGTACGGAATCAGGTGGACCCGAACCTGGTGTAGGCTGCGCCGGCCGCGGTATCATCACCTCCATCAACCTGCTCGAACAGCTGGGCGCCTACGACGAAGAGCAGCATCTGGATTATGTATTTTATGATGTTCTGGGCGATGTTGTGTGCGGCGGT…
>DsfAlkal
ATGCGCAAGGTGGCTATTTACGGAAAGGGCGGCATCGGCAAGTCCACAACGACACAAAACACCGTGGCGGGCTTGGCCGAGATGGGCAAGAACGTCATGGTCGTGGGCTGCGACCCCAAGGCCGACTCCACGCGACTTCTCCTGGGCGGCCTGTCCCAGGCCACGGTGCTCGACACCCTGCGCGAGGAAGGCGAGGACGTCGAACTCGAAGACGTGTGTCTGCAGGGCTACGCGGGCACCACGTGCGTGGAGTCCGGCGGCCCCGAGCCGGGCGTGGGCTGCGCCGGACGCGGCATCATCACCTCCATCAACCTTCTTGAGCAGCTCGGCGCCTACAAGCAGGAAAAGGAACTGGACTACGTCTTTTACGACGTGCTCGGCGACGTTGTCTGCGGCGGT…
>DsfSpe11
ATGCGCAAGGTGGCAATTTACGGAAAGGGCGGCATCGGCAAGTCCACGACCACGCAGAACACCGTGGCCGGTCTGGCCGAGATGGGCAAGAACGTGATGGTCGTGGGCTGTGATCCCAAGGCCGACTCCACCCGTCTTCTTCTGGGCGGCCTGAACCAGGCCACGGTCCTGGATACCCTGCGTGAAGAGGGTGAGGACGTGGAGCTCGAGGACGTCTGCCTGAAGGGCTACGCCGGCACGACCTGCGTGGAGTCAGGCGGTCCCGAGCCGGGCGTCGGCTGCGCCGGTCGCGGCATCATCACCTCCATCAACCTCCTCGAGCAGCTCGGCGCCTACAAGCAGGAGAAGCCGCTCGACTACGTTTTCTACGACGTGCTCGGCGACGTCGTGTGCGGCGGT…
>DsrAuto3
ATGAGAAAAATAGCCATTTACGGAAAAGGCGGAATCGGCAAATCAACAACAACCCAGAATACTGTGGCAGGACTTGTGGAGGCAGGGCATAAAATCATGGTGGTGGGTTGTGACCCAAAGGCTGATTCCACAAGACTTCTGCTCAACGGCCTTGCCCAGAAAACCGTTTTGGACACCCTCAGGGAAGAGGGAGAAGATGTCGTTCTGGAAGATGTCCTGAAATTGGGGTACGGCGGAACCATGTGTACGGAATCCGGCGGACCCGAGCCTGGCGTGGGGTGTGCCGGAAGGGGAATCATTACCTCCATCAACCTTTTGGAGCAGCTGGGGGCCTATGAAAATGAAGAGCTGGACTATGTGTTTTATGATGTCCTGGGGGACGTGGTCTGCGGTGGTTTT…
>OM-RGC.v2.008173703K02588COG1348Bacteria
ATGTCAGATTTAAGACAAATAGCGTTTTACGGAAAAGGTGGGATTGGTAAATCAACTACATCTCAAAACACATTAGCAGCAATGTGTCATTACTATGGAAAGAAAATTTTAATCGTTGGTTGTGATCCAAAAGCGGATTCAACAAGATTAATCTTACACGAAAAAGCACAATGTACAATTATGCAATTAGCTAGTGAAGCTGGAACTGTTGAAGATCTAGAATTAGAAGATGTATGTAAACCAGGTGCTGGTGAATTTCACCCAGAAAATAATGACATAACTGAAGGTTATATTAACTGTACTGAATCAGGTGGTCCTGAGCCAGGTGTTGGTTGTGCGGGTAGAGGGGTTATTACTGCAATTAATTTCCTAGAAGAAGAAGGTGCTTATACTGATGAA…
>ArcSpeci
ATGTCAGCATTAAGACAAATCGCGTTTTACGGAAAAGGTGGGATTGGTAAATCTACTACATCTCAAAACACATTAGCAGCTATGTGTCATTATTATGGTCAAAAAATATTAATCGTTGGATGTGACCCAAAAGCAGATTCAACAAGATTAATCTTACATGAAAAAGCACAATCTACAATTATGCAATTAGCTTCTGAAGCTGGAACAGTTGAAGATTTAGAATTAGAAGATGTATGTAAACCAGGTGCTGGTGAATTCCACTACGATAACAATGAAATAACTGAAGGTTATATCAATTGTACTGAGTCTGGAGGTCCTGAGCCAGGTGTTGGATGTGCAGGTAGAGGAGTTATTACAGCTATTAACTTCTTAGAAGAAGAAGGTGCTTATGATGACGAA…
>NifH_TARA_PSE_93_MAG_00078_Gene_202663_Length_909
ATGTCAGATTTAAGACAAATAGCGTTTTACGGAAAAGGTGGGATTGGTAAATCAACTACATCTCAAAATACATTAGCAGCAATGTGTCACTACTATGGTAAGAAAATTTTAATTGTTGGGTGTGACCCAAAAGCAGATTCAACAAGATTAATCTTACACGAAAAAGCACAATCAACTATTATGCAATTAGCTTCTGAAGCTGGAACAGTTGAAGATTTAGAATTAGAAGATGTATGTAAACCAGGTGCAGCTGAATTCCATATGGATAACAATGATATCACTGAAGGTTATATTAACTGTACTGAGTCTGGAGGTCCTGAGCCAGGTGTTGGATGTGCAGGTAGAGGTGTTATTACAGCAATTAACTTTTTAGAAGAAGAAGGTGCATATGATGACGAA…
>NifH_Gamma-24774A11_MATOU
ATGGCACTTCGTCAGGCAGCAATTTACGGCAAAGGGGGGATTGGAAAATCCACCACAACACAAAACCTAGTCTCCGCGCTTGCAGAGTCTGGCAAAAAAGTGATGATTGTCGGCTGTGATCCAAAAGCTGATTCCACACGTCTTATTCTGCACTCAAAAGCGCAAAACACAATAATGGAGATGGCTGCACAGGCTGGCACGGTAGAGGATCTTGAGCTTGAAGAAGTGCTTAAGGTTGGCTTTGGCGACATTAAGTGCGTGGAGTCAGGTGGTCCTGAGCCTGGAGTTGGCTGTGCTGGTCGTGGTGTTATTACCGCGATTAACTTCCTTGAAGAGGAAGGTGCATACTCAGACGACCTAGATTTCGTTTTTTATGATGTTCTAGGTGATGTGGTTTGT…
>OM-RGC.v2.008693316K02588COG1348
ATGGCTATTCGTCAATGTGCAATTTATGGTAAAGGTGGTATCGGTAAATCAACTACAACACAAAACCTTGTAGCAGCATTAGCTGAATTAAAACAAAAAGTAATGATTATCGGTTGTGATCCTAAAGCCGATTCTACCCGTCTTATTTTACATTCAAAAATGCAAAATACTATTATGGAGATGGCTGCTGAAGCCGGTTCTGTTGAAGATCTTGAATTAGAAGATGTATTACTAACAGGTTACGGTGACGTTAAATGTGTTGAATCTGGTGGTCCTGAGCCAGGTGTGGGTTGTGCTGGTCGTGGTGTTATTACAGCGATTAACTTCTTAGAAGAAGAAGGTGCTTACACCGATGATTTAGATTTTGTTTTCTATGACGTATTGGGTGATGTGGTATGT…
>OM-RGC.v2.008817394K02588COG1348
ATGGCATTACGTCAATGTGCAATCTACGGCAAAGGTGGTATCGGCAAGTCTACCACCACCCAAAACCTGGTAGCGGCGCTAGCCGAAGCCGGTAAAAAAGTAATGATCGTCGGCTGTGACCCCAAGGCCGACTCCACCCGTCTGATCCTGCACTCCAAGGCTCAAACCTCGGTGATGGAGATGGCTGCTGAGTTGGGTACCGTTGAAGACCTCGAATTGGAAGATGTGCTTCAAGTCGGATACAAGGATATCAAATGTGTTGAGTCTGGCGGCCCTGAGCCAGGTGTGGGTTGTGCTGGCCGAGGTGTAATCACCGCGATCAACTTCCTTGAAGAGGAAGGCGCCTACACCGACGATTTGGACTTCGTGTTCTACGACGTTCTAGGGGATGTGGTCTGT…
>ThcMarin
ATGGCTATGCGTCAATGTGCCATCTACGGCAAAGGCGGAATCGGCAAGTCCACGACCACTCAGAACCTCGTGGCCGGTCTCGCCGAGCTCGGCAAGAAGGTCATGATCGTCGGTTGTGACCCCAAGGCCGACTCCACGCGCCTGATCCTGCACGCCAAGGCACAGAATACCATCATGCAGATGGCCGCCGACGCCGGCTCGGTCGAAGACCTGGAGCTGGAAGACGTACTCAAGGTCGGCTACGGCAACATCAAGTGCGTCGAGTCGGGCGGCCCGGAGCCGGGCGTGGGTTGCGCCGGTCGCGGTGTCATCACGGCCATCAACTTCCTCGAAGAGGAAGGCGCCTATGAAGACGATCTGGACTTCGTCTTCTACGACGTGCTCGGCGACGTGGTCTGC…
>NifH_TARA_PON_109_MAG_00047_Gene_158148_Length_882
ATGGCAATGCGTCAATGCGCTATTTACGGGAAGGGTGGAATCGGCAAATCCACCACGACCCAGAACCTCGTGGCGGCCCTGGCCGAACTCGGCAAGAAGGTCATGATCGTCGGCTGCGACCCCAAGGCCGACTCCACTCGCCTGATCCTGCACTCCAAGGCGCAGAACACCATCATGGAAATGGCCGCCGAGGCCGGTACCGTGGAAGACCTGGAACTCGAGGACGTGCTCAAGACCGGCTACGGCGACATCAAGTGCGTCGAGTCGGGCGGTCCGGAGCCGGGCGTGGGCTGCGCCGGTCGCGGCGTGATCACCGCGATCAACTTCCTCGAAGAGGAAGGCGCCTACGAGGATGACCTGGACTTCGTCTTCTACGACGTGCTCGGCGACGTGGTCTGT…
>NifH_TARA_AON_82_MAG_00085_Gene_88652_Length_882
ATGGCAATGCGTCAATGTGCAATTTACGGGAAAGGCGGCATCGGTAAGTCAACCACCACTCAGAATCTGGTGGCTGCTCTGGCGGAAGCTGGCAAAAAAGTGATGATCGTGGGCTGCGATCCCAAGGCGGACTCCACTCGACTGATTCTTCACTCCAAAGCGCAAAACACCATCATGGAAATGGCTGCCGAAGCCGGTACCGTGGAAGACCTGGAGCTGGAAGATGTGTTGAAAGCCGGTTACGGCGACATTCGCTGTGTAGAGTCTGGTGGTCCGGAGCCGGGCGTAGGCTGCGCCGGTCGCGGTGTTATCACTGCCATTAACTTCCTGGAAGAGGAAGGTGCCTACGAGGAAGACCTGGACTTCGTATTCTATGACGTACTGGGCGACGTGGTGTGT…
>PseStut2
ATGGCAATGCGTCAATGCGCTATTTACGGGAAGGGTGGAATCGGCAAATCCACCACGACCCAGAACCTCGTGGCGGCCCTGGCCGAACTCGGCAAGAAGGTCATGATCGTCGGCTGCGACCCCAAGGCCGACTCCACTCGCCTGATCCTGCACTCCAAGGCGCAGAACACCATCATGGAAATGGCCGCCGAGGCCGGTACCGTGGAAGACCTGGAACTCGAGGACGTGCTCAAGACCGGCTACGGCGACATCAAGTGCGTCGAGTCGGGCGGTCCGGAGCCGGGCGTGGGCTGCGCCGGTCGCGGCGTGATCACCGCGATCAACTTCCTCGAAGAGGAAGGCGCCTACGAGGATGACCTGGACTTCGTCTTCTACGACGTGCTCGGCGACGTGGTCTGT…
>MhlCaps2
ATGTCAAGTCTGAGACAAATTGCGTTCTACGGCAAAGGCGGCATCGGCAAGTCCACCACCTCCCAGAACACCCTGGCCGCGCTGGCCGAAATGGGCCAGAAGATCCTGATCGTCGGTTGCGACCCCAAGGCCGACTCCACCCGTCTGATCCTGCACGCCAAGGCCCAGGACACCATCCTGTCCCTGGCCGCCGACGCCGGCAGCGTCGAGGACCTGGAGCTGGAAGACGTGATGAAGGTCGGCTTCCGCGACATCCGTTGCGTGGAGTCCGGCGGTCCGGAGCCGGGCGTGGGTTGCGCCGGCCGCGGCGTAATCACTTCGATCAACTTCCTGGAAGAAGAAGGCGCCTATGACGGCATCGACTACGTCTCCTACGACGTGCTCGGCGACGTGGTGTGC…
>PseStu21
ATGGCAATGCGTCAATGCGCTATTTACGGGAAGGGTGGGATCGGCAAGTCCACCACGACCCAGAACCTCGTGGCGGCCCTGGCCGAACTCGGCAAGAAGGTGATGATCGTCGGATGCGACCCCAAGGCCGACTCTACCCGTCTGATCCTGCACTCCAAGGCGCAGAACACCATCATGGAAATGGCCGCCGAGGCCGGTACCGTGGAAGACCTGGAACTCGAAGACGTGCTCAAGACCGGCTACGGCGACATCAAGTGCGTCGAGTCGGGCGGCCCTGAGCCGGGCGTGGGCTGTGCCGGCCGCGGCGTGATCACCGCGATCAACTTCCTCGAGGAGGAAGGCGCCTACGAGGATGACCTGGACTTCGTCTTCTACGACGTGCTCGGCGACGTGGTCTGT…
>NifH_TARA_IOS_50_MAG_00116_Gene_128658_Length_879
ATGGCATTACGTCAAGCTGCTATTTATGGAAAAGGCGGTATCGGCAAGTCCACCACGACCCAGAACCTGGTGGCAGCCCTGGCCGAAATGGGCAAGAAAGTCATGATCGTGGGTTGTGACCCCAAGGCGGATTCCACCCGTCTGATCCTGCACTCGAAAGCCCAGACCACAGTCATGCACCTGGCGGCGGAAGCCGGCTCTGTCGAAGACCTGGAACTGGAAGACGTCATGGCCGTCGGTTACGGCGATGTGAAATGTGTCGAATCCGGTGGTCCTGAGCCCGGTGTCGGCTGCGCCGGTCGCGGTGTCATCACCGCCATCAACTTCCTGGAAGAGGAAGGCGCCTACGACGAGGACCTGGATTTCGTGTTTTACGACGTACTGGGTGACGTTGTCTGT…
>NifH_TARA_PSE_93_MAG_00027_Gene_185580_Length_879
ATGGCTATGCGTCAATGCGCCATTTATGGCAAAGGCGGTATCGGTAAGTCTACCACCACTCAGAACCTGGTGGCTGCTCTGGCAGAAGCCGGTAAAAAAGTAATGATCGTGGGTTGTGACCCGAAAGCAGACTCAACCCGTCTGATCCTGCACTCAAAAGCTCAGAACACCATCATGGAAATGGCTGCAGAAGCCGGCACCGTGGAAGATCTGGAACTGGAAGATGTACTGAAAACCGGTTACGGCGATATCCGTTGTGTTGAATCCGGTGGTCCTGAGCCAGGTGTTGGTTGTGCAGGTCGTGGTGTAATCACTGCGATCAACTTCCTCGAAGAGGAAGGTGCCTACGAAGACGATATCGATTTCGTTTTCTACGACGTACTGGGTGACGTTGTGTGT…
>NifH_TARA_PSE_93_MAG_00053_Gene_200948_Length_879
ATGGCTATGCGTCAATGTGCCATCTACGGCAAAGGCGGTATCGGTAAGTCAACGACTACCCAGAACCTGGTTGCTGCTCTGGCAGAAGCTGGCAAGAAGGTAATGATCGTTGGTTGTGATCCAAAAGCAGATTCAACGCGTCTGATCCTGCACTCAAAGGCTCAGAACACCATCATGGAAATGGCTGCAGAAGCCGGCACGGTGGAAGATCTGGAACTGGAAGATGTATTGAAAGCTGGTTACGGCGACATCAAGTGCGTTGAATCCGGTGGCCCAGAGCCAGGTGTTGGTTGTGCCGGTCGTGGTGTTATCACGGCAATTAACTTCCTCGAAGAGGAAGGTGCTTACGAAGACGATCTGGATTTCGTTTTCTACGACGTACTGGGTGACGTTGTATGC…
>OM-RGC.v2.008955342K02588COG1348
ATGCGTCAATGCGCCATTTATGGCAAAGGCGGTATCGGTAAGTCCACTACCACTCAGAACCTGGTGGCTGCTCTGGCAGAAGCTGGCAAAAAAGTAATGATTGTTGGCTGCGATCCAAAAGCAGACTCCACTCGTTTGATCCTTCACTCCAAAGCTCAGAACACCATCATGGAGATGGCTGCTGAAGCGGGCACTGTGGAAGATCTGGAACTGGAAGACGTACTGAAAAGTGGTTACGGAGACATCCGTTGCGTTGAGTCCGGTGGTCCAGAGCCCGGTGTTGGTTGTGCCGGTCGCGGTGTCATCACAGCGATCAACTTCCTCGAAGAAGAAGGTGCTTACGAAGACGATCTGGACTTCGTGTTCTACGACGTACTGGGTGATGTTGTGTGTGGTGGT…
>AztChro5
ATGGCTATGCGTCAATGCGCCATCTACGGCAAGGGCGGTATCGGTAAATCCACCACCACTCAGAACCTCGTGGCGGCCCTGGCCGAGATGGGCAAGAAGGTCATGATCGTTGGTTGTGACCCGAAAGCTGACTCCACTCGCCTGATCCTGCACTCCAAGGCCCAGAACACCATCATGGAAATGTHTGCTGCCGAAGCCGGCACCGTGGAAGATCTGGAGCTGGAAGACGTGCTGAAGGTCGGCTACGGCGGCGTCAAGTGCGTTGAGTCCGGTGGTCCGGAGCCGGGCGTTGGCTGCGCTGGCCGTGGTGTTATCACCGCGATCAACTTCCTGGAAGAGGAAGGCGCCTACGAAGACGATCTGGACTTCGTATTCTACGACGTACTGGGCGACGTGGTG…
>TerTurne
ATGGCAATGCGTCAATGTGCGATTTACGGTAAAGGTGGTATCGGTAAGTCTACCACTACTCAAAACCTTGTAGCTGCTCTGGCTGAGGCTGGTAAAAAAGTAATGATCGTTGGTTGTGACCCTAAGGCGGACTCTACCCGTCTTATCCTTCACGCCAAGGCTCAAAACACCATCATGGAAATGGCTGCAGAAGCCGGTACCGTTGAAGACCTGGAACTGGAAGATGTATTGAAAGTTGGCTACGGCGACGTTAAGTGCGTTGAGTCCGGCGGTCCAGAGCCCGGTGTTGGCTGTGCTGGTCGTGGTGTAATCACTGCCATCAACTTCCTGGAAGAAGAAGGCGCTTACGAAGACGATCTCGACTTCGTATTCTACGACGTACTGGGTGACGTTGTATGT…
>NifH_TARA_PSE_93_MAG_00126_Gene_212486_Length_876
ATGGCAATGCGTCAATGTGCAATTTACGGAAAAGGCGGCATCGGTAAGTCCACCACTACTCAAAACCTGGTTGCTGCTCTGGCAGAAATGGGTAAGAAAGTAATGATCGTGGGTTGCGATCCTAAAGCTGACTCCACTCGTTTGATCCTTCACTCCAAAGCTCAAAACACCATTATGGAAATGGCTGCGGAAGCAGGCACTGTTGAAGATCTGGAACTGGAAGATGTACTGAAGACTGGTTACGGCGACGTTCGCTGTGTTGAGTCTGGTGGTCCAGAGCCGGGTGTTGGTTGTGCCGGTCGTGGTGTAATCACCGCTATCAACTTCCTGGAAGAGGAAGGTGCCTACGAAGAAGACCTGGACTTCGTGTTCTACGACGTGCTGGGTGACGTAGTCTGT…
>NifH_TARA_PON_109_MAG_00010_Gene_138378_Length_876
ATGGCAATGCGTCAATGTGCAATTTACGGAAAAGGCGGCATCGGTAAGTCAACGACTACTCAGAACCTGGTTGCTGCCCTGGCAGAAGCGGGTAAGAAAGTAATGATCGTGGGCTGTGATCCTAAAGCAGACTCCACTCGTCTGATTCTTCACTCCAAAGCACAGAACACCATCATGGAAATGGCTGCTGAAGCCGGCACCGTGGAAGATCTGGAACTGGAAGATGTATTAAAAGCCGGTTACGGCGACATCCGCTGTGTTGAATCCGGTGGCCCGGAGCCAGGTGTTGGATGTGCCGGTCGCGGTGTAATCACTGCAATCAACTTCCTGGAAGAGGAAGGTGCATATGAAGATGACCTGGACTTCGTATTCTACGATGTACTGGGTGATGTTGTATGC…
>NifH_TARA_PSE_93_MAG_00042_Gene_191638_Length_876
ATGGCAATGCGTCAATGTGCAATTTACGGTAAAGGCGGTATCGGTAAGTCTACCACTACTCAGAACCTGGTAGCCGCTCTGGCCGAAATGGGCAAGAAAGTTATGATCGTCGGCTGCGACCCGAAAGCTGACTCTACTCGTCTGATCCTGCACTCCAAGGCCCAGAACACCATCATGGAAATGGCTGCTGAAGCCGGTACCGTTGAAGATCTGGAACTGGAAGATGTACTGAAGACCGGTTACGGCGACGTTAAGTGCGTTGAGTCCGGTGGTCCGGAGCCGGGTGTTGGTTGCGCCGGTCGTGGTGTTATCACCGCTATCAACTTCCTGGAAGAGGAAGGTGCCTACGAAGACGATCTGGACTTCGTCTTCTACGACGTACTGGGTGACGTTGTATGC…
>NifH_TARA_PON_109_MAG_00015_Gene_139618_Length_876
ATGGCTATGCGTCAATGCGCCATTTACGGCAAAGGCGGTATCGGTAAATCAACTACTACCCAGAACCTGGTAGCAGCTCTGGCCGAAGCCGGCAAAAAAGTAATGATCGTGGGTTGTGACCCTAAAGCAGACTCAACTCGTCTGATTCTGCACTCAAAAGCTCAGAACACCATCATGGAAATGGCTGCTGAAGCCGGCACCGTTGAAGATCTCGAACTGGAAGATGTACTGAAATCCGGTTACGGCGATGTTCGCTGTGTTGAATCAGGCGGTCCGGAGCCCGGTGTTGGCTGTGCAGGTCGCGGTGTTATCACTGCAATTAACTTCCTCGAAGAGGAAGGTGCATACGAAGACGACCTCGACTTCGTTTTCTATGACGTACTGGGTGACGTTGTTTGC…
>NifH_TARA_AON_82_MAG_00185_Gene_101491_Length_876
ATGACTCTCAGGCAATGTGCGATCTACGGAAAAGGCGGTATCGGCAAATCAACCACGACTCAGAACCTCGTAGCAGGTCTGGCCGAAGCCGGCAAAAAAGTCATGATCGTTGGCTGTGATCCGAAAGCGGATTCCACCCGTCTGATCCTGCACTCTAAAGCACAGGAAACTATCATGCACCTGGCTGCCGAGGCTGGCTCTGTCGAAGATCTGGAGCTCGAAGATGTACTGAAAACCGGCTACGCAGAAATCAAATGCGTTGAGTCCGGTGGTCCGGAGCCGGGCGTTGGCTGCGCGGGCCGCGGTGTTATCACTGCGATCAACTTCCTCGAGGAAGAAGGCGCATACGAAGAAGATCTCGACTTCGTATTCTACGACGTACTGGGTGACGTTGTTTGC…
>NifH_TARA_PSW_86_MAG_00031_Gene_220413_Length_876
ATGGCTATGCGTCAATGTGCCATCTACGGCAAAGGCGGTATCGGTAAATCAACTACGACCCAGAACCTGGTTGCTGCGCTCGCAGAAGCTGGCAAGAAGGTGATGATCGTTGGTTGTGACCCTAAAGCAGACTCCACTCGTCTGATCCTGCATTCAAAGGCTCAGAACACCATCATGGAAATGGCTGCGGAAGCAGGCACCGTGGAAGATCTGGAACTGGAAGATGTATTGAAAGCTGGTTACGGCGACATCAAGTGTGTTGAGTCCGGCGGTCCAGAGCCAGGTGTTGGTTGTGCAGGTCGTGGTGTTATCACTGCAATTAACTTCCTCGAAGAGGAAGGCGCTTACGAAGACGATCTGGATTTCGTTTTCTACGACGTTCTGGGTGACGTTGTATGC…
>OM-RGC.v2.009033127K02588COG1348
ATGGCTATGCGTCAATGCGCCATTTATGGCAAAGGCGGTATCGGTAAGTCGACCACTACCCAAAACCTCGTTGCTGCTTTGGCAGAACTGGGCAACAAAGTAATGATTGTTGGCTGTGACCCTAAGGCTGACTCTACTCGCCTGATTCTGCACTCAAAAGCTCAGAACACCATTATGGAAATGGCGGCAGAAGCCGGCACCGTAGAAGACCTTGAACTTGAAGATGTACTTAAGGCTGGTTACGGCGACATCCGCTGTGTTGAATCTGGTGGTCCAGAGCCCGGTGTTGGCTGTGCCGGTCGCGGTGTTATTACCGCCATTAACTTCCTCGAAGAAGAAGGTGCGTACGAAGACGACCTCGACTTTGTTTTTTACGACGTACTCGGTGACGTTGTGTGC…
>ThxNivea
ATGGCACTGCGTCAATGTGCAATCTACGGTAAAGGCGGCATCGGCAAGTCTACCACAACCCAGAACCTGGTTGCAGGTCTGGCAGAACTGGGTAAGAAAGTCATGATCGTGGGCTGTGACCCAAAAGCTGACTCCACTCGCCTGATCCTCCACTCCAAGGCACAAAACACCATCATGCACCTGGCTGCTGAAGCCGGTTCTGTTGAAGACCTCGAACTCGAAGACGTACTCAAAGTCGGCTACGGCGACATCAAATGTGTTGAATCCGGTGGTCCAGAACCAGGCGTTGGCTGTGCAGGCCGCGGCGTTATCACCGCCATCAACTTCCTGGAAGAAGAGGGCGCGTATGACGACGAACTCGACTTCGTATTCTACGACGTACTCGGCGACGTGGTATGC…
>NifH_TARA_AOS_82_MAG_00008_Gene_113963_Length_873
ATGGCTATGCGTCAGTGTGCAATATACGGTAAAGGTGGTATCGGTAAATCGACCACCACCCAGAATCTGGTGGCTGCTTTAGCAGAAGCCGGAAAAAAAGTAATGATCGTGGGTTGTGACCCAAAAGCGGATTCTACGCGTCTTATTCTTCATTCAAAAGCCCAAAACACCATTATGGAAATGGCAGCCGAAGCAGGTACGGTTGAAGATCTTGAGCTGGAAGATGTACTTAAGATGGGATACGGAAACGTTAAATGCGTTGAGTCTGGTGGTCCGGAGCCAGGTGTTGGTTGTGCCGGTCGCGGTGTAATTACGGCGATTAACTTCCTTGAAGAAGAAGGTGCTTACGACGACGATCTGGATTTTGTTTTCTACGACGTTCTTGGTGACGTTGTATGT…
>NifH_TARA_ION_MAG_00014_Gene_17997_Length_873
ATGGCTATGCGTCAATGCGCCATTTATGGCAAAGGCGGTATCGGTAAGTCCACTACCACCCAGAACCTGGTTGCTGCTCTGGCAGAATCCGGTAAAAAAGTAATGATCGTGGGTTGTGACCCAAAAGCAGACTCAACCCGTCTGATCCTGCACTCAAAAGCTCAGAACACCATCATGGAAATGGCTGCTGAAGCCGGCACCGTGGAAGATCTGGAACTGGAAGATGTACTGAAAGCCGGTTACGGCGATATCCGTTGTGTTGAATCCGGTGGTCCAGAGCCAGGCGTAGGTTGCGCTGGTCGTGGTGTTATCACCGCCATTAACTTCCTGGAAGAAGAAGGCGCATACGAAGACGATCTGGATTTCGTATTCTACGACGTACTGGGTGACGTTGTGTGT…
>NifH_TARA_PON_MAG_00023_Gene_21859_Length_873
ATGGCTATGCGTCAATGCGCCATTTATGGCAAAGGCGGTATCGGTAAGTCCACTACCACCCAGAACCTGGTTGCTGCTCTGGCAGAATCCGGTAAAAAAGTAATGATCGTGGGTTGTGACCCAAAAGCAGACTCAACCCGTCTGATCCTGCACTCAAAAGCTCAGAACACCATCATGGAAATGGCTGCTGAAGCCGGCACCGTGGAAGATCTGGAACTGGAAGATGTACTGAAAGCCGGTTACGGCGATATCCGTTGTGTTGAATCCGGTGGTCCAGAGCCAGGCGTAGGTTGCGCTGGTCGTGGTGTTATCACCGCCATTAACTTCCTGGAAGAAGAAGGCGCATACGAAGACGATCTGGATTTCGTATTCTACGACGTACTGGGTGACGTTGTGTGT…
>OMRGC.v2.009102977K02588COG1348Bacteria
ATGGCTATGCGTCAATGTGCCATTTATGGTAAAGGCGGTATCGGTAAGTCAACGACTACTCAGAACCTAGTTGCTGCACTTGCAGAATCAGGTAAAAAAGTAATGATCGTGGGCTGCGATCCAAAAGCGGATTCTACTCGCTTAATTCTTCACTCAAAAGCTCAGAATACCATTATGGAAATGGCGGCTGAAGCTGGAACAGTGGAAGATCTAGAATTAGAAGACGTATTAAAATCAGGTTATGGCGACATTCGTTGCGTTGAGTCAGGCGGTCCAGAACCTGGTGTTGGTTGTGCTGGTCGTGGGGTTATTACAGCGATCAACTTCTTAGAAGAAGAAGGCGCGTACGAAGATGACCTCGACTTCGTATTCTACGACGTACTGGGTGACGTTGTGTGT…
>AztVine5
ATGGCTATGCGTCAATGCGCCATCTACGGCAAAGGTGGTATCGGTAAGTCCACCACTACTCAGAACCTGGTGGCAGCCCTGGCTGAGATGGGCAAGAAGGTCATGATCGTTGGTTGTGACCCGAAAGCTGACTCCACCCGCCTGATCCTGCACTCCAAGGCCCAGAACACCATCATGGAAATGGCTGCCGAAGCCGGTACCGTGGAAGATCTGGAGCTGGAAGACGTGCTGAAGGCTGGCTACGGCGGCGTCAAGTGCGTTGAGTCCGGTGGTCCGGAGCCGGGCGTTGGCTGCGCCGGCCGTGGTGTTATCACCGCCATCAACTTCCTGGAAGAGGAAGGCGCCTACGAAGACGATCTGGACTTCGTATTCTACGACGTGCTGGGCGACGTGGTGTGT…
>VibDiaz3
ATGGCAATTCGTCAATGTGCAATTTACGGAAAAGGCGGCATCGGCAAGTCCACTACCACTCAGAACTTAGTGGCAGCGTTGGCTGAAGCGGGTAAGAAAGTAATGATTATCGGTTGTGACCCGAAAGCGGACTCAACTCGTCTCATCCTGCACTCAAAAGCACAAAACACCATCATGGAAATGGCAGCGGAAGCCGGTACGGTTGAAGACATCGAACTAGAAGATGTATTGAAAGTCGGTTATGGCGATGTTCGCTGTGTGGAATCAGGCGGCCCTGAGCCAGGCGTAGGTTGTGCTGGTCGCGGTGTTATCACAGCAATCAACTTCCTCGAAGAAGAAGGCGCGTATGAAGATGACTTAGATTTCGTTTTCTACGACGTATTGGGTGACGTTGTGTGT…
>Arc-Gamma01
ATGTCTGGACTGCGGCAAATCGCGTTTTACGGCAAAGGTGGAATCGGCAAGTCCACCACCTCCCAAAACACCCTGGCGGCGCTGGCGGATCTGGGTCAGCGCATTCTGATCGTCGGCTGTGATCCGAAGGCCGACTCCACGCGCCTGATCCTGCACTCGAAGGCACAGGACACCATCCTGTCGCTGGCGGCCGAGGCCGGGACCGTGGAGGACCTGGAACTCGAAGACGTGATGAAGATCGGCTACAAGGACATCCGCTGCGTGGAGTCCGGTGGCCCGGAACCGGGCGTCGGCTGCGCCGGCCGCGGTGTGATCACCTCCATCAACTTCCTGGAAGAGGAAGGCGCCTACGAGGACATCGACTACGTGTCCTACGACGTGCTCGGTGACGTGGTGTGC…
>Arc-Gamma02
ATGGCTATTCGTCAATGTGCAATTTATGGTAAAGGTGGTATCGGTAAATCAACTACAACACAAAACCTTGTAGCAGCATTAGCTGAATTAAAACAAAAAGTAATGATTATCGGTTGTGATCCTAAAGCCGATTCTACCCGTCTTATTTTACATTCAAAAATGCAAAATACTATTATGGAGATGGCTGCTGAAGCCGGTTCTGTTGAAGATCTTGAATTAGAAGATGTATTACTAACAGGTTACGGTGACGTTAAATGTGTTGAATCTGGTGGTCCTGAGCCAGGTGTGGGTTGTGCTGGTCGTGGTGTTATTACAGCGATTAACTTCTTAGAAGAAGAAGGTGCTTACACCGATGATTTAGATTTTGTTTTCTATGACGTATTGGGTGATGTGGTATGT…
>Arc-Gamma03
ATGGCTATGCGTCAATGCGCCATTTATGGCAAAGGCGGTATCGGTAAGTCCACTACCACTCAGAACCTGGTGGCTGCTCTGGCAGAAGCTGGCAAAAAAGTAATGATTGTTGGCTGCGATCCAAAAGCAGACTCCACTCGTTTGATCCTTCACTCCAAAGCTCAGAACACCATCATGGAGATGGCTGCTGAAGCGGGCACTGTGGAAGATCTGGAACTGGAAGACGTACTGAAAAGTGGTTACGGAGACATCCGTTGCGTTGAGTCCGGTGGTCCAGAGCCCGGTGTTGGTTGTGCCGGTCGCGGTGTCATCACAGCGATCAACTTCCTCGAAGAAGAAGGTGCTTACGAAGACGATCTGGACTTCGTGTTCTACGACGTACTGGGTGATGTTGTGTGT…
>Arc-Gamma04
ATGGCATTACGTCAATGTGCAATCTACGGCAAAGGTGGTATCGGCAAGTCTACCACCACCCAAAACCTGGTAGCGGCGCTAGCCGAAGCCGGTAAAAAAGTAATGATCGTCGGCTGTGACCCCAAGGCCGACTCCACCCGTCTGATCCTGCACTCCAAGGCTCAAACCTCGGTGATGGAGATGGCTGCTGAGTTGGGTACCGTTGAAGACCTCGAATTGGAAGATGTGCTTCAAGTCGGATACAAGGATATCAAATGTGTTGAGTCTGGCGGCCCTGAGCCAGGTGTGGGTTGTGCTGGCCGAGGTGTAATCACCGCGATCAACTTCCTTGAAGAGGAAGGCGCCTACACCGACGATTTGGACTTCGTGTTCTACGACGTTCTAGGGGATGTGGTCTGT…
>Arc-Bactero
ATGAGAAAGATCGCTATTTACGGGAAAGGTGGAATTGGTAAATCAACCACAACCCAAAACACCATTGCCGGATTGGTCGAAGCCGGCAAAAAGGTAAAGATTGTTGGATGTGACCCAAAAGCCGACTCCACCCGATTGCTGTTGGGTGGATTGGCACAAAAAACGGTGTTGGACACCCTTCGCGAAGAAGGCGAAGATGTTGAGTTGGAAGATATCGTCAAGGCTGGATATGGTGGTGTACGCTGTGTCGAATCAGGTGGCCCTGAGCCAGGAGTAGGCTGTGCCGGCCGTGGGATCATTACCGCCATTAACCTGTTGGAGCAGTTGGGCGCATGGGACGACAAGTTTGAAATTGATTACACCTTTTATGATGTGTTGGGAGATGTGGTTTGTGGTGGT…
>Arc-Campylo
ATGTCAGATTTAAGACAAATAGCGTTTTACGGAAAAGGTGGGATTGGTAAATCAACTACATCTCAAAACACATTAGCAGCAATGTGTCATTACTATGGAAAGAAAATTTTAATCGTTGGTTGTGATCCAAAAGCGGATTCAACAAGATTAATCTTACACGAAAAAGCACAATGTACAATTATGCAATTAGCTAGTGAAGCTGGAACTGTTGAAGATCTAGAATTAGAAGATGTATGTAAACCAGGTGCTGGTGAATTTCACCCAGAAAATAATGACATAACTGAAGGTTATATTAACTGTACTGAATCAGGTGGTCCTGAGCCAGGTGTTGGTTGTGCGGGTAGAGGGGTTATTACTGCAATTAATTTCCTAGAAGAAGAAGGTGCTTATACTGATGAA…
>Arc-UCYN-A2
ATGCGTCAAATTGCATTCTACGGAAAAGGCGGTATCGGTAAATCTACCACATCTCAAAACACCATCGCAGCATTATCTGAAAACAACCGTATCATGATCGTTGGTTGTGACCCTAAAGCAGATTCCACCCGTTTAATGTTGCACTGTAAAGCACAAACCACTGTTTTACATTTAGCTGCAGAAAGAGGAACTGTAGAAGATATTGAACTTGACGAAGTAGTAATTCCTGGTTACAACAACGTTTTATGTGTTGAATCTGGTGGTCCTGAGCCCGGAGTTGGATGTGCTGGTCGTGGTATTATTACTGCTATCAACTTTCTTGAAGAAGAAGGTGCTTACGAAAATCTAGATTTCGTATCTTACGATGTATTAGGAGACGTTGTTTGTGGTGGTTTCGCT…
>Arc-Alpha
ATGTCACTTCGTCAAATCGCCTTCTACGGCAAGGGGGGCATCGGAAAGTCCACCACGTCGCAGAACACGCTTGCTGCGCTTGCCGATCTCGGTCAGCGCATCCTGATCGTCGGCTGCGACCCCAAGGCTGACTCCACCCGCCTCATGCTGCACGCCAAGGCCCAGGACACGATCCTCAGCCTCGCTGCCGAAGCCGGCTCCGTCGAGGACCTCGAGATCGAGGACGTGATGCGGATCGGTTACAAGGATATCCGTTGCGTTGAATCCGGTGGTCCGGAGCCGGGCGTCGGCTGCGCCGGCCGCGGCGTTATCACCTCGATCAACTTCCTCGAGGAAAACGGTGCCTATGAAGACATCGACTACGTTTCCTACGACGTGCTCGGTGACGTGGTCTGCGGC…
