# Supplementary material for: NifH gene amplicon sequencing and metagenomic approaches are complementary in assessing diazotroph diversity
Source: ISME Commun. 2025 Feb 27;5(1):ycaf038. doi: 10.1093/ismeco/ycaf038 (PMC11964895; doi:10.1093/ismeco/ycaf038)
Supplement: Table_S2_ycaf038 [file table_s2_ycaf038.xlsx]

## Sheet: Table S2
Table S2. Nucleotide mismatches between nifH1-4 primers and the nifH sequences in the metaGT database. The nucleotide mismatches are highlighted with red color. The rows for the nifH genes of the MAGs reconstructed by Delmont et al. (2022) and Shiozaki et al. (2023) were highlighted with yellow and blue color, respectively. Both the validly published names (in brackets) and the old names of the d…
Sequence name	Taxonomic information (phylum)	Group	nifH1		nifH2		nifH3		nifH4		Source
			TGYGAYCCNAARGCNGA	mismatch	GGNGARATGATGGCNHT*	mismatch	TAYGCNGCNAAYAAYAT*	mismatch	TTYTAYGGNAARGGNGG	mismatch
2507500759Cy51472_16181701851	Cyanobacteria (Cyanobacteriota)	Cyanobacteria	TGTGACCCTAAAGCTGA	0	GGGGAAATGATGGCGAT	0	TACGCTGCAAACAACAT	0	TTTTACGGAAAAGGCGG	0	Delmont et al., 2022
2501547408fdiDRAFT845409732716	Cyanobacteria (Cyanobacteriota)	Cyanobacteria	TGTGATCCTAAAGCTGA	0	GGTGAAATGATGGCGAT	0	TACGCTGCTAACAACAT	0	TTCTACGGTAAAGGTGG	0	Delmont et al., 2022
2776212221Ga0263378_1362707857610	Cyanobacteria (Cyanobacteriota)	Cyanobacteria	TGCGATCCTAAAGCTGA	0	GGTGAAATGATGGCGAT	0	TACGCTGCAAACAACAT	0	TTCTATGGTAAAGGTGG	0	Delmont et al., 2022
2752813173Ga0166459_109995107964	Cyanobacteria (Cyanobacteriota)	Cyanobacteria	TGCGACCCCAAAGCAGA	0	GGCGAAATGATGGCCAT	0	TATGCCGCGAACAACAT	0	TTCTACGGTAAAGGCGG	0	Delmont et al., 2022
2578016225M595_152871771	Cyanobacteria (Cyanobacteriota)	Cyanobacteria	TGTGACCCGAAAGCTGA	0	GGGGAAATGATGGCGAT	0	TATGCGGCGAACAACAT	0	TTTTACGGTAAAGGCGG	0	Delmont et al., 2022
640016144Mo-nitrogenaseironproteinsubunitNifH	Cyanobacteria (Cyanobacteriota)	Cyanobacteria	TGTGACCCGAAAGCTGA	0	GGAGAAATGATGGCGAT	0	TATGCCGCGAACAACAT	0	TTTTACGGTAAAGGCGG	0	Delmont et al., 2022
2504133119Anacy_34523936017	Cyanobacteria (Cyanobacteriota)	Cyanobacteria	TGTGACCCTAAAGCTGA	0	GGTGAAATGATGGCGAT	0	TATGCTGCTAACAATAT	0	TTTTACGGTAAAGGTGG	0	Delmont et al., 2022
2509433127Mic7113_12921480545	Cyanobacteria (Cyanobacteriota)	Cyanobacteria	TGCGACCCGAAAGCCGA	0	GGTGAAATGATGGCAAT	0	TATGCCGCCAACAACAT	0	TTCTACGGCAAAGGCGG	0	Delmont et al., 2022
2634163034Ga0080671_6670885347	Cyanobacteria (Cyanobacteriota)	Cyanobacteria	TGTGACCCTAAAGCTGA	0	GGTGAAATGATGGCGAT	0	TACGCTGCTAACAACAT	0	TTCTACGGTAAAGGTGG	0	Delmont et al., 2022
648051303Mo-nitrogenaseironproteinsubunitNifH	Cyanobacteria (Cyanobacteriota)	Cyanobacteria	TGTGATCCCAAAGCTGA	0	GGGGAAATGATGGCGAT	0	TATGCTGCTAACAACAT	0	TTTTACGGTAAAGGTGG	0	Delmont et al., 2022
NifH_TARA_AON_82_MAG_00128_Gene_96560_Length_897	Cyanobacteria (Cyanobacteriota)	Cyanobacteria	TGTGACCCTAAAGCTGA	0	GGTGAGATGATGGCTAT	0	TACGCTGCTAACAACAT	0	TTTTACGGAAAAGGTGG	0	Delmont et al., 2022
2022832730CYJSC1_DRAFT_6856066715	Cyanobacteria (Cyanobacteriota)	Cyanobacteria	TGTGACCCCAAGGCCGA	0	GGTGAAATGATGGCAAT	0	TATGCGGCCAACAACAT	0	TTCTACGGCAAAGGCGG	0	Delmont et al., 2022
2507336069Tol9009DRAFT_00060580362638	Cyanobacteria (Cyanobacteriota)	Cyanobacteria	TGCGACCCCAAAGCTGA	0	GGTGAAATGATGGCGAT	0	TATGCAGCTAACAACAT	0	TTCTACGGTAAAGGCGG	0	Delmont et al., 2022
2517239414Mas10914DRAFT_0657701658	Cyanobacteria (Cyanobacteriota)	Cyanobacteria	TGCGACCCCAAAGCTGA	0	GGTGAGATGATGGCGAT	0	TATGCAGCTAATAACAT	0	TTCTACGGCAAGGGCGG	0	Delmont et al., 2022
2563162461NSP_345403512043	Cyanobacteria (Cyanobacteriota)	Cyanobacteria	TGTGACCCCAAAGCTGA	0	GGTGAAATGATGGCGAT	0	TACGCTGCTAATAACAT	0	TTCTACGGTAAAGGTGG	0	Delmont et al., 2022
2637006495Ga0072884_1003108103216	Cyanobacteria (Cyanobacteriota)	Cyanobacteria	TGCGACCCCAAAGCCGA	0	GGTGAAATGATGGCAAT	0	TATGCCGCCAACAACAT	0	TTCTACGGCAAAGGTGG	0	Delmont et al., 2022
2724943698Ga0125915_11393941981	Cyanobacteria (Cyanobacteriota)	Cyanobacteria	TGCGACCCTAAAGCTGA	0	GGTGAGATGATGGCGAT	0	TATGCTGCTAACAACAT	0	TTTTACGGTAAAGGTGG	0	Delmont et al., 2022
2776130030Ga0262664_105109111314	Cyanobacteria (Cyanobacteriota)	Cyanobacteria	TGCGACCCCAAAGCTGA	0	GGTGAAATGATGGCGAT	0	TACGCTGCTAACAACAT	0	TTTTACGGTAAAGGTGG	0	Delmont et al., 2022
2776147902Ga0264019_1211151334026	Cyanobacteria (Cyanobacteriota)	Cyanobacteria	TGTGACCCCAAAGCAGA	0	GGTGAAATGATGGCAAT	0	TATGCTGCCAACAACAT	0	TTCTACGGTAAAGGCGG	0	Delmont et al., 2022
2776212415Ga0263378_1364648050974	Cyanobacteria (Cyanobacteriota)	Cyanobacteria	TGTGACCCCAAAGCAGA	0	GGTGAAATGATGGCAAT	0	TATGCAGCCAACAACAT	0	TTCTACGGTAAAGGCGG	0	Delmont et al., 2022
648188591Mo-nitrogenaseironproteinsubunitNifH	Cyanobacteria (Cyanobacteriota)	Cyanobacteria	TGTGACCCGAAAGCTGA	0	GGGGAAATGATGGCGAT	0	TATGCTGCGAACAACAT	0	TTCTACGGTAAAGGCGG	0	Delmont et al., 2022
2509746633CyanoDRAFT_0000651077162	Cyanobacteria (Cyanobacteriota)	Cyanobacteria	TGTGACCCGAAGGCAGA	0	GGTGAAATGATGGCAAT	0	TATGCTGCCAACAATAT	0	TTCTATGGCAAGGGCGG	0	Delmont et al., 2022
2631177033Ga0080676_12118412156505	Cyanobacteria (Cyanobacteriota)	Cyanobacteria	TGCGACCCTAAAGCTGA	0	GGTGAAATGATGGCGAT	0	TATGCTGCTAACAACAT	0	TTTTACGGTAAAGGTGG	0	Delmont et al., 2022
2775927092Ga0263766_13495617488	Cyanobacteria (Cyanobacteriota)	Cyanobacteria	TGTGACCCGAAAGCAGA	0	GGTGAAATGATGGCAAT	0	TATGCTGCCAATAACAT	0	TTCTACGGTAAAGGCGG	0	Delmont et al., 2022
2776186410Ga0264112_12278317669	Cyanobacteria (Cyanobacteriota)	Cyanobacteria	TGTGACCCCAAAGCTGA	0	GGTGAAATGATGGCGAT	0	TACGCTGCTAACAACAT	0	TTCTACGGTAAAGGCGG	0	Delmont et al., 2022
2776192790Ga0264112_1266657956068	Cyanobacteria (Cyanobacteriota)	Cyanobacteria	TGCGATCCTAAAGCAGA	0	GGTGAAATGATGGCAAT	0	TATGCTGCTAACAACAT	0	TTCTACGGTAAAGGCGG	0	Delmont et al., 2022
NifH_Trichodesmium_erythraeum_IMS101_Gene_239517_Length_891 (TARA_PON_109_MAG_00034)	Cyanobacteria (Cyanobacteriota)	Cyanobacteria	TGTGACCCTAAAGCTGA	0	GGTGAGATGATGGCTAT	0	TATGCTGCTAACAACAT	0	TTTTACGGAAAAGGTGG	0	Delmont et al., 2022
NifH_Crocosphaera_watsonii_WH_8501_Gene_3530_Length_891 (TARA_PON_109_MAG_00026)	Cyanobacteria (Cyanobacteriota)	Cyanobacteria	TGTGACCCCAAAGCTGA	0	GGTGAAATGATGGCGAT	0	TACGCTGCTAACAACAT	0	TTCTACGGAAAAGGTGG	0	Delmont et al., 2022
2503307613CWat_WH0003_DRAFT_000354808778	Cyanobacteria (Cyanobacteriota)	Cyanobacteria	TGTGACCCCAAAGCTGA	0	GGTGAAATGATGGCGAT	0	TACGCTGCTAACAACAT	0	TTCTACGGAAAAGGTGG	0	Delmont et al., 2022
2503319342CWat_WH0401_DRAFT_0002332016914	Cyanobacteria (Cyanobacteriota)	Cyanobacteria	TGTGACCCCAAAGCTGA	0	GGTGAAATGATGGCGAT	0	TACGCTGCTAACAACAT	0	TTCTACGGAAAAGGTGG	0	Delmont et al., 2022
2503329921CWat_WH8501_draft2_0000820049792	Cyanobacteria (Cyanobacteriota)	Cyanobacteria	TGTGACCCCAAAGCTGA	0	GGTGAAATGATGGCGAT	0	TACGCTGCTAACAACAT	0	TTCTACGGAAAAGGTGG	0	Delmont et al., 2022
2504131751Anacy_2108join	Cyanobacteria (Cyanobacteriota)	Cyanobacteria	TGCGACCCTAAAGCTGA	0	GGTGAAATGATGGCGAT	0	TACGCTGCAAACAACAT	0	TTCTACGGCAAGGGCGG	0	Delmont et al., 2022
2513241534DOLICI_045424163686	Cyanobacteria (Cyanobacteriota)	Cyanobacteria	TGCGACCCTAAAGCTGA	0	GGTGAAATGATGGCGAT	0	TACGCTGCAAACAACAT	0	TTCTACGGCAAGGGCGG	0	Delmont et al., 2022
2516149990FIS9605DRAFT_06998285379	Cyanobacteria (Cyanobacteriota)	Cyanobacteria	TGCGACCCCAAAGCTGA	0	GGTGAAATGATGGCGAT	0	TACGCTGCAAACAACAT	0	TTCTACGGTAAAGGCGG	0	Delmont et al., 2022
2619250546Ga0060318_119275322003	Cyanobacteria (Cyanobacteriota)	Cyanobacteria	TGCGACCCCAAAGCAGA	0	GGTGAAATGATGGCGAT	0	TACGCTGCTAACAACAT	0	TTTTACGGTAAAGGCGG	0	Delmont et al., 2022
2629602058Ga0074568_1141255762682	Cyanobacteria (Cyanobacteriota)	Cyanobacteria	TGTGACCCTAAAGCTGA	0	GGTGAGATGATGGCTAT	0	TATGCTGCTAACAACAT	0	TTTTACGGAAAAGGTGG	0	Delmont et al., 2022
2631163842Ga0080674_104237248779	Cyanobacteria (Cyanobacteriota)	Cyanobacteria	TGCGACCCCAAAGCAGA	0	GGTGAGATGATGGCGAT	0	TATGCGGCAAACAACAT	0	TTCTACGGTAAAGGTGG	0	Delmont et al., 2022
2673877892Ga0123611_1340874725171	Cyanobacteria (Cyanobacteriota)	Cyanobacteria	TGTGACCCCAAAGCTGA	0	GGCGAAATGATGGCGAT	0	TACGCTGCAAACAACAT	0	TTCTACGGTAAAGGCGG	0	Delmont et al., 2022
2775963776Ga0263874_13599693473	Cyanobacteria (Cyanobacteriota)	Cyanobacteria	TGCGACCCTAAAGCTGA	0	GGTGAAATGATGGCGAT	0	TACGCTGCAAACAACAT	0	TTCTACGGTAAAGGCGG	0	Delmont et al., 2022
2776209658Ga0263378_1337034527497	Cyanobacteria (Cyanobacteriota)	Cyanobacteria	TGCGACCCTAAAGCTGA	0	GGTGAAATGATGGCGAT	0	TACGCTGCAAACAACAT	0	TTTTATGGTAAAGGCGG	0	Delmont et al., 2022
2787457413Ga0302962_10127065641	Cyanobacteria (Cyanobacteriota)	Cyanobacteria	TGTGACCCCAAAGCAGA	0	GGTGAAATGATGGCAAT	0	TATGCTGCTAACAACAT	0	TTCTATGGCAAAGGCGG	0	Delmont et al., 2022
2792367979Ga0308453_11724441907	Cyanobacteria (Cyanobacteriota)	Cyanobacteria	TGTGACCCCAAAGCAGA	0	GGTGAAATGATGGCAAT	0	TATGCTGCCAATAACAT	0	TTCTACGGTAAAGGCGG	0	Delmont et al., 2022
643474853Mo-nitrogenaseironproteinsubunitNifH	Cyanobacteria (Cyanobacteriota)	Cyanobacteria	TGTGACCCCAAAGCTGA	0	GGGGAAATGATGGCGAT	0	TATGCAGCTAACAACAT	0	TTTTACGGAAAAGGCGG	0	Delmont et al., 2022
648049582Mo-nitrogenaseironproteinsubunitNifH	Cyanobacteria (Cyanobacteriota)	Cyanobacteria	TGCGACCCTAAAGCTGA	0	GGTGAAATGATGGCGAT	0	TACGCTGCAAACAACAT	0	TTCTACGGCAAGGGCGG	0	Delmont et al., 2022
2509509609Osc10802DRAFT_32602408921	Cyanobacteria (Cyanobacteriota)	Cyanobacteria	TGCGACCCGAAAGCAGA	0	GGCGAAATGATGGCCAT	0	TATGCCGCCAACAACAT	0	TTTTACGGCAAAGGCGG	0	Delmont et al., 2022
2509828926CfriDRAFT_0000732048645	Cyanobacteria (Cyanobacteriota)	Cyanobacteria	TGTGACCCCAAAGCTGA	0	GGTGAAATGATGGCGAT	0	TACGCTGCTAACAACAT	0	TTCTACGGTAAAGGCGG	0	Delmont et al., 2022
2512979838Fis9431DRAFT_41674812803	Cyanobacteria (Cyanobacteriota)	Cyanobacteria	TGTGACCCAAAAGCTGA	0	GGTGAAATGATGGCGAT	0	TACGCTGCAAACAACAT	0	TTCTACGGTAAAGGCGG	0	Delmont et al., 2022
2522374954Mo-nitrogenaseironproteinsubunitNifH	Cyanobacteria (Cyanobacteriota)	Cyanobacteria	TGTGATCCCAAAGCTGA	0	GGTGAAATGATGGCGAT	0	TATGCTGCAAACAACAT	0	TTCTACGGCAAAGGCGG	0	Delmont et al., 2022
2580946817RINTHH_3070join (TARA_MED_95_MAG_00146)	Cyanobacteria (Cyanobacteriota)	Cyanobacteria	TGTGACCCCAAAGCTGA	0	GGTGAGATGATGGCAAT	0	TATGCTGCTAATAACAT	0	TTCTACGGTAAAGGTGG	0	Delmont et al., 2022
2776197526Ga0263577_1141185059091	Cyanobacteria (Cyanobacteriota)	Cyanobacteria	TGTGACCCCAAAGCGGA	0	GGTGAGATGATGGCAAT	0	TATGCTGCTAACAACAT	0	TTCTACGGTAAAGGCGG	0	Delmont et al., 2022
2804829445Ga0263997_1548955724467	Cyanobacteria (Cyanobacteriota)	Cyanobacteria	TGCGACCCTAAAGCTGA	0	GGTGAAATGATGGCGAT	0	TATGCTGCTAACAACAT	0	TTCTACGGTAAAGGCGG	0	Delmont et al., 2022
2805963960Ga0309087_1105921144	Cyanobacteria (Cyanobacteriota)	Cyanobacteria	TGTGACCCCAAAGCTGA	0	GGTGAAATGATGGCGAT	0	TACGCTGCAAACAACAT	0	TTCTACGGTAAAGGCGG	0	Delmont et al., 2022
2507085908Pse6802_0592617437	Cyanobacteria (Cyanobacteriota)	Cyanobacteria	TGCGACCCGAAAGCAGA	0	GGTGAAATGATGGCAAT	0	TATGCAGCCAACAACAT	0	TTCTACGGTAAAGGTGG	0	Delmont et al., 2022
2673877691Ga0123611_1338864477280	Cyanobacteria (Cyanobacteriota)	Cyanobacteria	TGCGACCCTAAAGCTGA	0	GGTGAAATGATGGCGAT	0	TACGCTGCAAACAACAT	0	TTCTACGGTAAAGGCGG	0	Delmont et al., 2022
2725877448Ga0126230_1446077180	Cyanobacteria (Cyanobacteriota)	Cyanobacteria	TGCGACCCCAAAGCAGA	0	GGTGAAATGATGGCGAT	0	TACGCTGCAAACAACAT	0	TTCTACGGTAAAGGCGG	0	Delmont et al., 2022
TriThie2	Cyanobacteria (Cyanobacteriota)	Cyanobacteria	TGTGACCCTAAAGCTGA	0	GGTGAGATGATGGCAAT	0	TACGCTGCTAACAACAT	0	TTTTACGGAAAAGGTGG	0	Delmont et al., 2022
2509575412Ple7327_35293768599	Cyanobacteria (Cyanobacteriota)	Cyanobacteria	TGCGACCCTAAAGCTGA	0	GGTGAAATGATGGCAAT	0	TATGCAGCTAATAACAT	0	TTCTACGGCAAAGGCGG	0	Delmont et al., 2022
2503636510PCC7418_17851952094	Cyanobacteria (Cyanobacteriota)	Cyanobacteria	TGTGACCCGAAAGCAGA	0	GGTGAAATGATGGCGAT	0	TACGCTGCTAACAACAT	0	TTTTACGGAAAAGGCGG	0	Delmont et al., 2022
2509842133Lepto7375DRAFT_21501160216	Cyanobacteria (Cyanobacteriota)	Cyanobacteria	TGTGACCCGAAGGCTGA	0	GGTGAAATGATGGCCAT	0	TATGCGGCCAATAACAT	0	TTTTACGGAAAAGGCGG	0	Delmont et al., 2022
2598895478Ga0059189_06299109684	Cyanobacteria (Cyanobacteriota)	Cyanobacteria	TGTGACCCCAAAGCAGA	0	GGTGAAATGATGGCAAT	0	TACGCCGCCAACAATAT	0	TTCTACGGAAAAGGCGG	0	Delmont et al., 2022
2788404781Ga0303139_11365139633	Cyanobacteria (Cyanobacteriota)	Cyanobacteria	TGTGACCCCAAAGCAGA	0	GGTGAAATGATGGCAAT	0	TATGCAGCGAACAACAT	0	TTCTACGGAAAAGGCGG	0	Delmont et al., 2022
2505785337Chr6712_15841682575	Cyanobacteria (Cyanobacteriota)	Cyanobacteria	TGTGACCCTAAAGCAGA	0	GGTGAGATGATGGCAAT	0	TATGCAGCTAACAACAT	0	TTTTACGGTAAAGGCGG	0	Delmont et al., 2022
2517693975LEP6406DRAFT_34333792513	Cyanobacteria (Cyanobacteriota)	Cyanobacteria	TGTGACCCCAAGGCCGA	0	GGCGAAATGATGGCCAT	0	TATGCAGCCAATAACAT	0	TTTTACGGAAAAGGCGG	0	Delmont et al., 2022
2579006069N836_159803371	Cyanobacteria (Cyanobacteriota)	Cyanobacteria	TGTGACCCGAAAGCAGA	0	GGTGAAATGATGGCCAT	0	TATGCGGCCAACAACAT	0	TTTTACGGAAAAGGCGG	0	Delmont et al., 2022
2582634979ME112DRAFT_027021062	Cyanobacteria (Cyanobacteriota)	Cyanobacteria	TGCGACCCTAAAGCTGA	0	GGTGAAATGATGGCGAT	0	TATGCTGCAAACAACAT	0	TTCTACGGCAAGGGCGG	0	Delmont et al., 2022
2587699395HL1CC011_0429277118	Cyanobacteria (Cyanobacteriota)	Cyanobacteria	TGTGACCCCAAAGCAGA	0	GGTGAAATGATGGCCAT	0	TACGCGGCCAACAACAT	0	TTTTACGGCAAAGGCGG	0	Delmont et al., 2022
2629542210Ga0078341_127126522999847	Cyanobacteria (Cyanobacteriota)	Cyanobacteria	TGCGACCCTAAGGCCGA	0	GGTGAAATGATGGCCAT	0	TACGCGGCCAACAACAT	0	TTTTACGGCAAAGGCGG	0	Delmont et al., 2022
2724440255Ga0182244_1310181	Cyanobacteria (Cyanobacteriota)	Cyanobacteria	TGTGACCCCAAAGCCGA	0	GGCGAAATGATGGCCAT	0	TATGCCGCCAACAACAT	0	TTCTATGGAAAAGGCGG	0	Delmont et al., 2022
2724445169Ga0182245_139421656	Cyanobacteria (Cyanobacteriota)	Cyanobacteria	TGCGACCCCAAAGCCGA	0	GGCGAAATGATGGCCAT	0	TATGCCGCCAACAACAT	0	TTCTATGGAAAAGGCGG	0	Delmont et al., 2022
647576434Mo-nitrogenaseironproteinsubunitNifH	Cyanobacteria (Cyanobacteriota)	Cyanobacteria	TGTGACCCTAAAGCAGA	0	GGTGAGATGATGGCCAT	0	TATGCGGCTAACAACAT	0	TTTTACGGAAAAGGTGG	0	Delmont et al., 2022
2508648322Xen7305DRAFT_000042005336	Cyanobacteria (Cyanobacteriota)	Cyanobacteria	TGTGACCCCAAAGCAGA	0	GGGGAAATGATGGCGAT	0	TATGCAGCGAATAACAT	0	TTTTACGGTAAAGGCGG	0	Delmont et al., 2022
2509775993Lepto7104DRAFT_32142612110	Cyanobacteria (Cyanobacteriota)	Cyanobacteria	TGTGACCCCAAGGCCGA	0	GGCGAAATGATGGCCAT	0	TACGCGGCCAACAACAT	0	TTTTACGGAAAAGGCGG	0	Delmont et al., 2022
2517647691A3MYDRAFT_24002683616	Cyanobacteria (Cyanobacteriota)	Cyanobacteria	TGTGACCCGAAAGCCGA	0	GGCGAAATGATGGCCAT	0	TACGCAGCCAACAACAT	0	TTTTACGGAAAAGGCGG	0	Delmont et al., 2022
2619437837Ga0062155_102561598945	Cyanobacteria (Cyanobacteriota)	Cyanobacteria	TGTGACCCCAAGGCCGA	0	GGCGAAATGATGGCCAT	0	TATGCGGCCAACAACAT	0	TTCTATGGAAAAGGCGG	0	Delmont et al., 2022
2745211130Ga0132955_123354491	Cyanobacteria (Cyanobacteriota)	Cyanobacteria	TGCGACCCCAAAGCGGA	0	GGTGAAATGATGGCGAT	0	TACGCCGCCAACAACAT	0	TTTTATGGAAAAGGCGG	0	Delmont et al., 2022
640625205Mo-nitrogenaseironproteinsubunitNifH	Cyanobacteria (Cyanobacteriota)	Cyanobacteria	TGTGACCCTAAAGCTGA	0	GGGGAAATGATGGCGAT	0	TACGCTGCTAACAACAT	0	TTTTACGGAAAAGGCGG	0	Delmont et al., 2022
AP018341.1_2410198-2411070	Cyanobacteria (Cyanobacteriota)	Cyanobacteria	TGTGATCCCAAAGCAGA	0	GGGGAAATGATGGCGAT	0	TATGCTGCTAACAACAT	0	TTTTACGGAAAAGGCGG	0	Delmont et al., 2022
NZ_AP012549.1_c2115508-2114636	Cyanobacteria (Cyanobacteriota)	Cyanobacteria	TGTGACCCCAAAGCAGA	0	GGGGAAATGATGGCGAT	0	TATGCTGCTAACAACAT	0	TTTTACGGAAAAGGCGG	0	Delmont et al., 2022
NifH_UCYN_A2_SIO64986_Gene_246967_Length_870 (TARA_AOS_82_MAG_00023)	Cyanobacteria (Cyanobacteriota)	Cyanobacteria	TGTGACCCTAAAGCAGA	0	GGTGAAATGATGGCAAT	0	TACGCTGCTAACAACAT	0	TTCTACGGAAAAGGCGG	0	Delmont et al., 2022
2528848177ucyna2DRAFT_0092450716	Cyanobacteria (Cyanobacteriota)	Cyanobacteria	TGTGACCCTAAAGCAGA	0	GGTGAAATGATGGCAAT	0	TACGCTGCTAACAACAT	0	TTCTACGGAAAAGGCGG	0	Delmont et al., 2022
2562230999ANA_C13419join	Cyanobacteria (Cyanobacteriota)	Cyanobacteria	TGCGATCCTAAAGCTGA	0	GGTGAAATGATGGCGAT	0	TATGCTGCAAACAACAT	0	TTCTACGGCAAGGGCGG	0	Delmont et al., 2022
NifH_TARA_IOS_50_MAG_00050_Gene_123460_Length_864	Cyanobacteria (Cyanobacteriota)	Cyanobacteria	TGTGACCCTAAAGCTGA	0	GGTGAGATGATGGCTAT	0	TATGCTGCTAACAACAT	0	TTTTACGGAAAAGGCGG	0	Delmont et al., 2022
NifH_UCYN_A1_isolate_ALOHA_Gene_245464_Length_864 (TARA_IOS_50_MAG_00026)	Cyanobacteria (Cyanobacteriota)	Cyanobacteria	TGTGACCCTAAAGCAGA	0	GGTGAAATGATGGCAAT	0	TACGCTGCTAACAACAT	0	TTCTACGGAAAAGGCGG	0	Delmont et al., 2022
646530400Mo-nitrogenaseironproteinsubunitNifH	Cyanobacteria (Cyanobacteriota)	Cyanobacteria	TGTGACCCTAAAGCAGA	0	GGTGAAATGATGGCAAT	0	TACGCTGCTAACAACAT	0	TTCTACGGAAAAGGCGG	0	Delmont et al., 2022
2510091501Riv7116_63558056704	Cyanobacteria (Cyanobacteriota)	Cyanobacteria	TGCGATCCAAAGGCAGA	0	GGTGAGATGATGGCAAT	0	TACGCAGCCAACAACAT	0	TTCTACGGTAAAGGTGG	0	Delmont et al., 2022
2587711327HLSNC16_007137745	Cyanobacteria (Cyanobacteriota)	Cyanobacteria	TGTGACCCCAAAGCCGA	0	GGCGAAATGATGGCCAT	0	TATGCCGCCAACAACAT	0	GTTTACGGAAAAGGCGG	5'1	Delmont et al., 2022
2628060324Ga0079927_11771615288	Cyanobacteria (Cyanobacteriota)	Cyanobacteria	TGTGACCCCAAAGCTGA	0	GGTGAAATGATGGCAAT	0	TATGCTGCCAACAACAT	0	GTTTACGGAAAAGGCGG	5'1	Delmont et al., 2022
2630466411Ga0077756_1105109786	Cyanobacteria (Cyanobacteriota)	Cyanobacteria	TGTGACCCTAAAGCTGA	0	GGTGAGATGATGGCTAT	0	TACGCTGCTAACAACAT	0	TTTTACGGAAAAGGCGG	0	Delmont et al., 2022
NifH_Trichodesmium_thiebautii_H9_4_Gene_242171_Length_756	Cyanobacteria (Cyanobacteriota)	Cyanobacteria	TGTGACCCTAAAGCTGA	0	GGTGAGATGATGGCTAT	0	TACGCTGCTAACAACAT	0	TTTTACGGAAAAGGCGG	0	Delmont et al., 2022
ChhThala	Chlorobi (Chlorobiota)	Others	TGTGATCCAAAGGCTGA	0	GGTGAAATGATGGCGAT	0	TACGCAGCCAACAACAT	0	ATTTATGGAAAAGGCGG	5'1	Delmont et al., 2022
ProAestu	Chlorobi (Chlorobiota)	Others	TGCGACCCGAAAGCTGA	0	GGTGAAATGATGGCCAT	0	TATGCTGCCAACAACAT	0	ATTTATGGTAAAGGCGG	5'1	Delmont et al., 2022
HolFoet2	Acidobacteria (Acidobacteriota)	Others	TGTGATCCCAAGGCCGA	0	GGCGAGATGATGGCCAT	0	TATGCGGCCAACAACAT	0	ATCTACGGGAAGGGTGG	5'1	Delmont et al., 2022
OM-RGC.v2.010263197K02588COG1348Bacteria	Bacteroidetes (Bacteroidota)	Others	TGTGACCCAAAAGCCGA	0	GGCGAAATGATGGCCAT	0	TATGCGGCTAATAACAT	0	ATTTACGGGAAAGGTGG	5'1	Delmont et al., 2022
ChlFerro	Chlorobi (Chlorobiota)	Others	TGTGATCCGAAAGCTGA	0	GGTGAGATGATGGCCAT	0	TATGCAGCCAACAACAT	0	ATTTACGGAAAAGGTGG	5'1	Delmont et al., 2022
DenAceti	Deferribacteres (Deferribacterota)	Others	TGTGACCCTAAAGCTGA	0	GGTGAGATGATGGCTAT	0	TATGCTGCCAACAACAT	0	TTTTATGGAAAAGGTGG	0	Delmont et al., 2022
2621277157nitrogenaseironproteinNifH	Firmicutes (Bacillota)	Others	TGTGACCCTAAAGCCGA	0	GGTGAAATGATGGCTAT	0	TACGCAGCCAACAACAT	0	TTCTACGGTAAAGGCGG	0	Delmont et al., 2022
SnbGlyc3	Firmicutes (Bacillota)	Others	TGTGACCCTAAAGCCGA	0	GGTGAGATGATGGCCAT	0	TATGCCGCGAACAATAT	0	ATCTATGGCAAGGGTGG	5'1	Delmont et al., 2022
CloKluyv	Firmicutes (Bacillota)	Others	TGCGATCCCAAGGCCGA	0	GGTGAGATGATGTCCCT	M1	TATGCGGCTACCAATAT	M1	ATTTACGGGAAGGGTGG	5'1	Delmont et al., 2022
NifH_TARA_AON_82_MAG_00045_Gene_69581_Length_837	Planctomycetes (Planctomycetota)	Others	TGCGACCCCAAGGCCGA	0	GGCGAGATGATGGCGAT	0	TACGCGGCGAACAACAT	0	ATCTATGGCAAGGGCGG	5'1	Delmont et al., 2022
NifH_TARA_PON_109_MAG_00042_Gene_156294_Length_834	Planctomycetes (Planctomycetota)	Others	TGCGACCCCAAGGCCGA	0	GGTGAAATGATGGCCAT	0	TATGCAGCCAACAACAT	0	ATCTACGGTAAAGGCGG	5'1	Delmont et al., 2022
NifH_TARA_PSW_86_MAG_00073_Gene_223940_Length_831	Planctomycetes (Planctomycetota)	Others	TGCGACCCCAAGGCTGA	0	GGTGAAATGATGGCCAT	0	TATGCTGCCAACAACAT	0	ATCTACGGTAAAGGCGG	5'1	Delmont et al., 2022
VerBacte	Verrucomicrobia (Verrucomicrobiota)	Others	TGCGACCCGAAAGCGGA	0	GGCGAGATGATGGCCAT	0	TACGCGGCCAATAACAT	0	ATCTACGGAAAAGGAGG	5'1	Delmont et al., 2022
OpiBact6	Verrucomicrobia (Verrucomicrobiota)	Others	TGCGACCCCAAGGCCGA	0	GGCGAGATGATGGCCAT	0	TACGCCGCCAACAACAT	0	ATTTACGGCAAAGGTGG	5'1	Delmont et al., 2022
NifH_TARA_AON_82_MAG_00027_Gene_63395_Length_828	Verrucomicrobia (Verrucomicrobiota)	Others	TGTGATCCGAAGGCAGA	0	GGTGAAATGATGGCCAT	0	TATGCTGCAAACAATAT	0	ATCTACGGTAAGGGTGG	5'1	Delmont et al., 2022
NifH_TARA_PSE_93_MAG_00118_Gene_206925_Length_822	Verrucomicrobia (Verrucomicrobiota)	Others	TGCGACCCGAAAGCAGA	0	GGTGAAATGATGGCGAT	0	TACGCTGCGAACAACAT	0	ATCTACGGAAAAGGCGG	5'1	Delmont et al., 2022
NifH_TARA_AON_82_MAG_00083_Gene_83807_Length_822	Verrucomicrobia (Verrucomicrobiota)	Others	TGTGACCCGAAAGCTGA	0	GGCGAAATGATGGCCAT	0	TACGCAGCCAACAACAT	0	ATTTACGGTAAAGGCGG	5'1	Delmont et al., 2022
JCVI_READ_1106514980743	Proteobacteria-Alphaproteobacteria	Proteobacteria	TGCGACCCCAAGGCTGA	0	GGTGAGATGATGGCGCT	0	TATGCCGCCAACAACAT	0	TTTTACGGCAAGGGAGG	0	Delmont et al., 2022
RhbSpha6	Proteobacteria-Alphaproteobacteria	Proteobacteria	TGCGACCCCAAGGCTGA	0	GGCGAGATGATGGCGCT	0	TACGCCGCCAACAACAT	0	TTCTACGGCAAGGGCGG	0	Delmont et al., 2022
RhdPal18	Proteobacteria-Alphaproteobacteria	Proteobacteria	TGCGACCCGAAGGCTGA	0	GGCGAGATGATGGCGCT	0	TACGCCGCCAACAACAT	0	TTCTACGGCAAGGGCGG	0	Delmont et al., 2022
RhsCente	Proteobacteria-Alphaproteobacteria	Proteobacteria	TGCGACCCCAAGGCCGA	0	GGCGAGATGATGGCGCT	0	TATGCCGCCAACAACAT	0	TTCTACGGCAAGGGCGG	0	Delmont et al., 2022
RhdPal26	Proteobacteria-Alphaproteobacteria	Proteobacteria	TGCGACCCCAAGGCGGA	0	GGCGAGATGATGGCGCT	0	TACGCCGCCAACAACAT	0	TTCTACGGCAAGGGCGG	0	Delmont et al., 2022
AzoSpe28	Proteobacteria-Alphaproteobacteria	Proteobacteria	TGCGATCCGAAGGCCGA	0	GGCGAGATGATGGCGCT	0	TACGCCGCCAACAACAT	0	TTTTATGGCAAGGGCGG	0	Delmont et al., 2022
2578329207Mo-nitrogenaseironproteinsubunitNifH	Proteobacteria-Alphaproteobacteria	Proteobacteria	TGCGATCCGAAAGCGGA	0	GGTGAAATGATGGCAAT	0	TATGCCGCAAACAATAT	0	TTCTACGGGAAGGGCGG	0	Delmont et al., 2022
RhiSpe42	Proteobacteria-Alphaproteobacteria	Proteobacteria	TGCGACCCCAAGGCCGA	0	GGCGAGATGATGGCCAT	0	TATGCGGCCAACAACAT	0	TTTTACGGCAAGGGGGG	0	Delmont et al., 2022
RhdPal29	Proteobacteria-Alphaproteobacteria	Proteobacteria	TGCGATCCCAAGGCGGA	0	GGCGAGATGATGGCGCT	0	TACGCCGCCAACAACAT	0	TTCTACGGTAAAGGCGG	0	Delmont et al., 2022
BraSp334	Proteobacteria-Alphaproteobacteria	Proteobacteria	TGCGACCCCAAGGCGGA	0	GGCGAGATGATGGCGAT	0	TATGCCGCCAACAACAT	0	TTCTACGGCAAAGGCGG	0	Delmont et al., 2022
MtlSpec8	Proteobacteria-Alphaproteobacteria	Proteobacteria	TGCGATCCGAAGGCGGA	0	GGCGAGATGATGGCCAT	0	TATGCGGCCAACAACAT	0	TTTTATGGCAAAGGGGG	0	Delmont et al., 2022
BraOlig2	Proteobacteria-Alphaproteobacteria	Proteobacteria	TGCGACCCCAAGGCGGA	0	GGCGAGATGATGGCGAT	0	TATGCCGCCAACAACAT	0	TTCTACGGCAAAGGCGG	0	Delmont et al., 2022
NifH_TARA_PSW_86_MAG_00238_Gene_234115_Length_885	Proteobacteria-Alphaproteobacteria	Proteobacteria	TGCGACCCCAAGGCGGA	0	GGCGAGATGATGGCGCT	0	TACGCTGCCAACAACAT	0	TTTTATGGCAAGGGGGG	0	Delmont et al., 2022
NifH_TARA_PSE_93_MAG_00020_Gene_171832_Length_885	Proteobacteria-Alphaproteobacteria	Proteobacteria	TGCGACCCCAAGGCCGA	0	GGCGAGATGATGGCGCT	0	TACGCCGCCAACAACAT	0	TTTTACGGCAAGGGGGG	0	Delmont et al., 2022
NifH_TARA_PSE_93_MAG_00003_Gene_164576_Length_885	Proteobacteria-Alphaproteobacteria	Proteobacteria	TGCGATCCCAAGGCTGA	0	GGCGAGATGATGGCGAT	0	TATGCCGCCAACAACAT	0	TTCTACGGTAAAGGTGG	0	Delmont et al., 2022
OM-RGC.v2.008781354K02588COG1348Bacteria	Proteobacteria-Alphaproteobacteria	Proteobacteria	TGCGACCCCAAGGCAGA	0	GGCGAGATGATGGCGCT	0	TATGCCGCCAACAACAT	0	TTTTATGGCAAGGGGGG	0	Delmont et al., 2022
CnsSalin	Proteobacteria-Alphaproteobacteria	Proteobacteria	TGCGACCCCAAGGCCGA	0	GGCGAGATGATGGCGCT	0	TATGCCGCCAACAACAT	0	TTCTACGGCAAGGGTGG	0	Delmont et al., 2022
NifH_TARA_AON_82_MAG_00193_Gene_107180_Length_882	Proteobacteria-Alphaproteobacteria	Proteobacteria	TGCGACCCCAAGGCGGA	0	GGCGAGATGATGGCCAT	0	TACGCCGCCAACAACAT	0	TTCTACGGCAAAGGCGG	0	Delmont et al., 2022
NifH_TARA_AON_82_MAG_00263_Gene_107952_Length_882	Proteobacteria-Alphaproteobacteria	Proteobacteria	TGCGACCCCAAGGCCGA	0	GGCGAGATGATGGCCAT	0	TATGCGGCCAACAACAT	0	TTTTACGGGAAGGGTGG	0	Delmont et al., 2022
XanAuto3	Proteobacteria-Alphaproteobacteria	Proteobacteria	TGCGACCCCAAGGCCGA	0	GGCGAGATGATGGCCAT	0	TATGCGGCCAACAACAT	0	TTTTACGGGAAGGGTGG	0	Delmont et al., 2022
NovSpeci	Proteobacteria-Alphaproteobacteria	Proteobacteria	TGCGACCCCAAGGCCGA	0	GGCGAGATGATGGCCAT	0	TACGCGGCCAACAACAT	0	TTTTATGGCAAGGGAGG	0	Delmont et al., 2022
NifH_TARA_PSE_93_MAG_00041_Gene_188619_Length_876	Proteobacteria-Alphaproteobacteria	Proteobacteria	TGTGACCCTAAAGCGGA	0	GGCGAAATGATGGCAAT	0	TATGCTGCCAACAACAT	0	ATTTATGGTAAAGGTGG	5'1	Delmont et al., 2022
NovNitr2	Proteobacteria-Alphaproteobacteria	Proteobacteria	TGCGACCCCAAGGCCGA	0	GGTGAGATGATGGCCAT	0	TACGCGGCCAACAACAT	0	TTTTACGGCAAGGGCGG	0	Delmont et al., 2022
NifH_TARA_AON_82_MAG_00070_Gene_81447_Length_873	Proteobacteria-Alphaproteobacteria	Proteobacteria	TGCGATCCCAAGGCCGA	0	GGCGAGATGATGGCCAT	0	TACGCGGCCAACAACAT	0	TTCTACGGCAAGGGCGG	0	Delmont et al., 2022
OM-RGC.v2.008437089K02588COG1348	Proteobacteria-Betaproteobacteria	Proteobacteria	TGCGATCCCAAGGCGGA	0	GGCGAAATGATGGCCAT	0	TACGCCGCCAACAACAT	0	ATCTACGGTAAGGGTGG	5'1	Delmont et al., 2022
AzrSpec2	Proteobacteria-Betaproteobacteria	Proteobacteria	TGCGACCCGAAGGCTGA	0	GGCGAAATGATGGCCAT	0	TACGCCGCCAACAACAT	0	ATTTATGGCAAGGGCGG	5'1	Delmont et al., 2022
PolNapht	Proteobacteria-Betaproteobacteria	Proteobacteria	TGCGACCCCAAGGCCGA	0	GGCGAAATGATGGCCAT	0	TACGCCGCCAACAACAT	0	TTTTACGGCAAAGGTGG	0	Delmont et al., 2022
DecAroma	Proteobacteria-Betaproteobacteria	Proteobacteria	TGCGACCCGAAAGCCGA	0	GGCGAAATGATGGCCAT	0	TACGCCGCCAACAACAT	0	ATCTACGGCAAAGGCGG	5'1	Delmont et al., 2022
NifH_TARA_AON_82_MAG_00055_Gene_77406_Length_885	Proteobacteria-Betaproteobacteria	Proteobacteria	TGCGACCCCAAGGCCGA	0	GGCGAAATGATGGCCAT	0	TATGCGGCCAACAACAT	0	ATCTACGGTAAGGGTGG	5'1	Delmont et al., 2022
LphCholo	Proteobacteria-Betaproteobacteria	Proteobacteria	TGTGATCCCAAGGCCGA	0	GGCGAGATGATGGCCAT	0	TACGCGGCCAACAACAT	0	TTCTACGGCAAAGGTGG	0	Delmont et al., 2022
BrkBacte	Proteobacteria-Betaproteobacteria	Proteobacteria	TGCGACCCCAAGGCCGA	0	GGCGAGATGATGGCCAT	0	TACGCGGCCAACAACAT	0	TTCTACGGCAAGGGTGG	0	Delmont et al., 2022
DchSuill	Proteobacteria-Betaproteobacteria	Proteobacteria	TGCGACCCGAAGGCCGA	0	GGCGAAATGATGGCCAT	0	TACGCCGCCAACAACAT	0	TTCTACGGCAAGGGTGG	0	Delmont et al., 2022
NifH_TARA_ION_45_MAG_00019_Gene_119456_Length_885	Myxococcota	Others	TGTGACCCCAAGGCTGA	0	GGTGAGATGATGGCGCT	0	TACGCTGCCAACAACAT	0	TTTTACGGCAAGGGCGG	0	Delmont et al., 2022
GeoSpec7	Desulfobacterota	Others	TGCGATCCCAAGGCCGA	0	GGCGAGATGATGGCCAT	0	TACGCCGCCAACAACAT	0	ATTTACGGCAAAGGCGG	5'1	Delmont et al., 2022
NifH_TARA_PSE_93_MAG_00025_Gene_177046_Length_831	Desulfobacterota	Others	TGTGATCCCAAAGCCGA	0	GGCGAGATGATGGCCAT	0	TATGCGGCCAACAACAT	0	ATTTACGGAAAAGGCGG	5'1	Delmont et al., 2022
NifH_TARA_PSW_86_MAG_00010_Gene_216550_Length_831	Desulfobacterota	Others	TGTGATCCCAAAGCCGA	0	GGCGAGATGATGGCCAT	0	TATGCGGCCAACAACAT	0	ATTTACGGAAAAGGCGG	5'1	Delmont et al., 2022
DlpSulfe	Desulfobacterota	Others	TGTGACCCTAAAGCGGA	0	GGTGAAATGATGGCCAT	0	TATGCAGCCAACAATAT	0	ATTTACGGAAAAGGCGG	5'1	Delmont et al., 2022
NifH_TARA_PSW_86_MAG_00080_Gene_225794_Length_828	Desulfobacterota	Others	TGCGACCCGAAAGCGGA	0	GGGGAAATGATGGCCAT	0	TACGCCGCCAATAATAT	0	ATTTACGGAAAAGGCGG	5'1	Delmont et al., 2022
NifH_TARA_PSE_93_MAG_00043_Gene_195597_Length_828	Desulfobacterota	Others	TGTGACCCAAAGGCTGA	0	GGCGAGATGATGGCTAT	0	TATGCTGCCAACAATAT	0	ATCTACGGAAAAGGCGG	5'1	Delmont et al., 2022
NifH_TARA_PSE_93_MAG_00026_Gene_180286_Length_828	Desulfobacterota	Others	TGTGATCCCAAGGCTGA	0	GGTGAGATGATGGCCAT	0	TATGCAGCCAACAACAT	0	ATTTACGGAAAAGGCGG	5'1	Delmont et al., 2022
NifH_TARA_PSE_93_MAG_00024_Gene_176597_Length_828	Desulfobacterota	Others	TGTGACCCCAAAGCAGA	0	GGTGAAATGATGGCTAT	0	TATGCAGCAAACAACAT	0	ATCTACGGAAAAGGCGG	5'1	Delmont et al., 2022
DsfSale2	Desulfobacterota	Others	TGTGACCCCAAAGCGGA	0	GGCGAAATGATGGCCAT	0	TATGCGGCCAACAACAT	0	ATCTACGGAAAAGGCGG	5'1	Delmont et al., 2022
DlbPropi	Desulfobacterota	Others	TGCGACCCCAAGGCCGA	0	GGCGAGATGATGGCCAT	0	TACGCGGCCAACAACAT	0	ATCTACGGAAAAGGCGG	5'1	Delmont et al., 2022
DsfDesul	Desulfobacterota	Others	TGCGACCCCAAGGCCGA	0	GGCGAGATGATGGCCAT	0	TACGCGGCCAACAACAT	0	ATTTACGGAAAGGGCGG	5'1	Delmont et al., 2022
NifH_TARA_PSW_MAG_00026_Gene_12551_Length_825	Desulfobacterota	Others	TGTGATCCCAAAGCAGA	0	GGCGAGATGATGGCCAT	0	TATGCGGCCAACAATAT	0	ATTTACGGAAAAGGCGG	5'1	Delmont et al., 2022
OM-RGC.v1.008759637-	Desulfobacterota	Others	TGCGACCCCAAGGCCGA	0	GGCGAAATGATGGCCAT	0	TACGCGGCCAACAACAT	0	ATTTACGGAAAGGGCGG	5'1	Delmont et al., 2022
DsfMagne	Desulfobacterota	Others	TGCGACCCGAAGGCCGA	0	GGCGAAATGATGGCCAT	0	TACGCCGCCAACAACAT	0	ATTTACGGCAAGGGCGG	5'1	Delmont et al., 2022
DsfAfri2	Desulfobacterota	Others	TGCGACCCCAAGGCCGA	0	GGCGAGATGATGGCCAT	0	TACGCGGCCAACAACAT	0	GTTTACGGAAAAGGCGG	5'1	Delmont et al., 2022
DsbPostg	Desulfobacterota	Others	TGCGACCCCAAGTCCGA	M1	GGCGAGATGATGGCCAT	0	TACGCGGCCAACAACAT	0	ATCTACGGAAAAGGCGG	5'1	Delmont et al., 2022
DsfAlkal	Desulfobacterota	Others	TGCGACCCCAAGGCCGA	0	GGCGAGATGATGGCCAT	0	TATGCGGCCAACAACAT	0	ATTTACGGAAAGGGCGG	5'1	Delmont et al., 2022
DsfSpe11	Desulfobacterota	Others	TGTGATCCCAAGGCCGA	0	GGCGAGATGATGGCCAT	0	TACGCGGCCAACAACAT	0	ATTTACGGAAAGGGCGG	5'1	Delmont et al., 2022
DsrAuto3	Desulfobacterota	Others	TGTGACCCAAAGGCTGA	0	GGCGAAATGATGGCCAT	0	TATGCGGCCAACAATAT	0	ATTTACGGAAAAGGCGG	5'1	Delmont et al., 2022
OM-RGC.v2.008173703K02588COG1348Bacteria	Campylobacterota (Epsilonbacteraeota)	Others	TGTGATCCAAAAGCGGA	0	GGTGAAATGATGGCTAT	0	TATGCAGCTAATAATAT	0	TTTTACGGAAAAGGTGG	0	Delmont et al., 2022
ArcSpeci	Campylobacterota (Epsilonbacteraeota)	Others	TGTGACCCAAAAGCAGA	0	GGAGAAATGATGGCTAT	0	TATGCAGCTAACAACAT	0	TTTTACGGAAAAGGTGG	0	Delmont et al., 2022
NifH_TARA_PSE_93_MAG_00078_Gene_202663_Length_909	Campylobacterota (Epsilonbacteraeota)	Others	TGTGACCCAAAAGCAGA	0	GGGGAAATGATGGCTAT	0	TATGCAGCTAATAATAT	0	TTTTACGGAAAAGGTGG	0	Delmont et al., 2022
NifH_Gamma-24774A11_MATOU	Proteobacteria-Alphaproteobacteria	Proteobacteria	TGTGATCCAAAAGCTGA	0	GGTGAAATGATGGCCAT	0	TACGCTGCAAACAACAT	0	ATTTACGGCAAAGGGGG	5'1	Delmont et al., 2022
OM-RGC.v2.008693316K02588COG1348	Proteobacteria-Gammaproteobacteria	Proteobacteria	TGTGATCCTAAAGCCGA	0	GGCGAGATGATGGCAAT	0	TATGCCGCTAACAACAT	0	ATTTATGGTAAAGGTGG	5'1	Delmont et al., 2022
OM-RGC.v2.008817394K02588COG1348	Proteobacteria-Gammaproteobacteria	Proteobacteria	TGTGACCCAAAAGCCGA	0	GGCGAGATGATGGCGAT	0	TACGCCGCCAATAACAT	0	ATCTACGGCAAAGGTGG	5'1	Delmont et al., 2022
ThcMarin	Proteobacteria-Gammaproteobacteria	Proteobacteria	TGTGACCCCAAGGCCGA	0	GGCGAGATGATGGCCAT	0	TTCGCGGCCAACAACAT	3'1	ATCTACGGCAAAGGCGG	5'1	Delmont et al., 2022
NifH_TARA_PON_109_MAG_00047_Gene_158148_Length_882	Proteobacteria-Gammaproteobacteria	Proteobacteria	TGCGACCCCAAGGCCGA	0	GGCGAGATGATGGCGAT	0	TATGCCGCCAACAACAT	0	ATTTACGGGAAGGGTGG	5'1	Delmont et al., 2022
NifH_TARA_AON_82_MAG_00085_Gene_88652_Length_882	Proteobacteria-Gammaproteobacteria	Proteobacteria	TGCGATCCCAAGGCGGA	0	GGAGAAATGATGGCCAT	0	TATGCGGCCAACAACAT	0	ATTTACGGGAAAGGCGG	5'1	Delmont et al., 2022
PseStut2	Proteobacteria-Gammaproteobacteria	Proteobacteria	TGCGACCCCAAGGCCGA	0	GGCGAGATGATGGCGAT	0	TATGCCGCCAACAACAT	0	ATTTACGGGAAGGGTGG	5'1	Delmont et al., 2022
MhlCaps2	Proteobacteria-Gammaproteobacteria	Proteobacteria	TGCGACCCCAAGGCCGA	0	GGCGAAATGATGGCCAT	0	TATGCGGCCAACAACAT	0	TTCTACGGCAAAGGCGG	0	Delmont et al., 2022
PseStu21	Proteobacteria-Gammaproteobacteria	Proteobacteria	TGCGACCCCAAGGCCGA	0	GGCGAGATGATGGCGAT	0	TATGCCGCCAACAACAT	0	ATTTACGGGAAGGGTGG	5'1	Delmont et al., 2022
NifH_TARA_IOS_50_MAG_00116_Gene_128658_Length_879	Proteobacteria-Gammaproteobacteria	Proteobacteria	TGTGACCCCAAGGCGGA	0	GGCGAGATGATGGCCAT	0	TTCGCGGCCAACAACAT	3'1	ATTTATGGAAAAGGCGG	5'1	Delmont et al., 2022
NifH_TARA_PSE_93_MAG_00027_Gene_185580_Length_879	Proteobacteria-Gammaproteobacteria	Proteobacteria	TGTGACCCGAAAGCAGA	0	GGTGAAATGATGGCTAT	0	TATGCAGCCAACAACAT	0	ATTTATGGCAAAGGCGG	5'1	Delmont et al., 2022
NifH_TARA_PSE_93_MAG_00053_Gene_200948_Length_879	Proteobacteria-Gammaproteobacteria	Proteobacteria	TGTGATCCAAAAGCAGA	0	GGTGAGATGATGGCTAT	0	TATGCCGCCAACAACAT	0	ATCTACGGCAAAGGCGG	5'1	Delmont et al., 2022
OM-RGC.v2.008955342K02588COG1348	Proteobacteria-Gammaproteobacteria	Proteobacteria	TGCGATCCAAAAGCAGA	0	GGTGAGATGATGGCTAT	0	TATGCCGCCAACAACAT	0	ATTTATGGCAAAGGCGG	5'1	Delmont et al., 2022
AztChro5	Proteobacteria-Gammaproteobacteria	Proteobacteria	TGTGACCCGAAAGCTGA	0	GGCGAGATGATGGCCAT	0	TACGCCGCCAACAACAT	0	ATCTACGGCAAGGGCGG	5'1	Delmont et al., 2022
TerTurne	Proteobacteria-Gammaproteobacteria	Proteobacteria	TGTGACCCTAAGGCGGA	0	GGTGAGATGATGGCTAT	0	TACGCTGCTAACAACAT	0	ATTTACGGTAAAGGTGG	5'1	Delmont et al., 2022
NifH_TARA_PSE_93_MAG_00126_Gene_212486_Length_876	Proteobacteria-Gammaproteobacteria	Proteobacteria	TGCGATCCTAAAGCTGA	0	GGTGAGATGATGGCTAT	0	TACGCTGCCAACAACAT	0	ATTTACGGAAAAGGCGG	5'1	Delmont et al., 2022
NifH_TARA_PON_109_MAG_00010_Gene_138378_Length_876	Proteobacteria-Gammaproteobacteria	Proteobacteria	TGTGATCCTAAAGCAGA	0	GGCGAAATGATGGCGAT	0	TATGCCGCCAATAACAT	0	ATTTACGGAAAAGGCGG	5'1	Delmont et al., 2022
NifH_TARA_PSE_93_MAG_00042_Gene_191638_Length_876	Proteobacteria-Gammaproteobacteria	Proteobacteria	TGCGACCCGAAAGCTGA	0	GGTGAGATGATGGCTAT	0	TACGCTGCCAACAACAT	0	ATTTACGGTAAAGGCGG	5'1	Delmont et al., 2022
NifH_TARA_PON_109_MAG_00015_Gene_139618_Length_876	Proteobacteria-Gammaproteobacteria	Proteobacteria	TGTGACCCTAAAGCAGA	0	GGTGAGATGATGGCTAT	0	TACGCCGCTAACAACAT	0	ATTTACGGCAAAGGCGG	5'1	Delmont et al., 2022
NifH_TARA_AON_82_MAG_00185_Gene_101491_Length_876	Proteobacteria-Gammaproteobacteria	Proteobacteria	TGTGATCCGAAAGCGGA	0	GGTGAGATGATGGCTAT	0	TACGCTGCCAACAACAT	0	ATCTACGGAAAAGGCGG	5'1	Delmont et al., 2022
NifH_TARA_PSW_86_MAG_00031_Gene_220413_Length_876	Proteobacteria-Gammaproteobacteria	Proteobacteria	TGTGACCCTAAAGCAGA	0	GGCGAGATGATGGCTAT	0	TACGCAGCCAACAACAT	0	ATCTACGGCAAAGGCGG	5'1	Delmont et al., 2022
OM-RGC.v2.009033127K02588COG1348	Proteobacteria-Gammaproteobacteria	Proteobacteria	TGTGACCCTAAGGCTGA	0	GGCGAAATGATGGCAAT	0	TACGCTGCCAACAACAT	0	ATTTATGGCAAAGGCGG	5'1	Delmont et al., 2022
ThxNivea	Proteobacteria-Gammaproteobacteria	Proteobacteria	TGTGACCCAAAAGCTGA	0	GGCGAAATGATGGCCAT	0	TACGCGGCCAACAACAT	0	ATCTACGGTAAAGGCGG	5'1	Delmont et al., 2022
NifH_TARA_AOS_82_MAG_00008_Gene_113963_Length_873	Proteobacteria-Gammaproteobacteria	Proteobacteria	TGTGACCCAAAAGCGGA	0	GGTGAAATGATGGCGAT	0	TATGCAGCCAACAACAT	0	ATATACGGTAAAGGTGG	5'2	Delmont et al., 2022
NifH_TARA_ION_MAG_00014_Gene_17997_Length_873	Proteobacteria-Gammaproteobacteria	Proteobacteria	TGTGACCCAAAAGCAGA	0	GGTGAAATGATGGCTAT	0	TACGCAGCCAACAACAT	0	ATTTACGGGAAAGGCGG	5'1	Delmont et al., 2022
NifH_TARA_PON_MAG_00023_Gene_21859_Length_873	Proteobacteria-Gammaproteobacteria	Proteobacteria	TGTGACCCAAAAGCAGA	0	GGTGAAATGATGGCTAT	0	TACGCAGCCAACAACAT	0	ATTTATGGCAAAGGCGG	5'1	Delmont et al., 2022
OM-RGC.v2.009102977K02588COG1348Bacteria	Proteobacteria-Gammaproteobacteria	Proteobacteria	TGCGATCCAAAAGCGGA	0	GGCGAAATGATGGCAAT	0	TATGCTGCCAACAACAT	0	ATTTATGGTAAAGGCGG	5'1	Delmont et al., 2022
AztVine5	Proteobacteria-Gammaproteobacteria	Proteobacteria	TGTGACCCGAAAGCTGA	0	GGTGAGATGATGGCCAT	0	TACGCCGCCAACAACAT	0	ATCTACGGCAAAGGTGG	5'1	Delmont et al., 2022
VibDiaz3	Proteobacteria-Gammaproteobacteria	Proteobacteria	TGTGACCCGAAAGCGGA	0	GGCGAGATGATGGCAAT	0	TACGCTGCAAACAACAT	0	ATTTACGGAAAAGGCGG	5'1	Delmont et al., 2022
Arc-Gamma01	Proteobacteria-Gammaproteobacteria	Proteobacteria	TGTGATCCGAAGGCCGA	0	GGCGAGATGATGGCCAT	0	TACGCGGCCAACAACAT	0	TTTTACGGCAAAGGTGG	0	Shiozaki et al., 2023
Arc-Gamma02	Proteobacteria-Gammaproteobacteria	Proteobacteria	TGTGATCCTAAAGCCGA	0	GGCGAGATGATGGCAAT	0	TATGCCGCTAACAACAT	0	ATTTATGGTAAAGGTGG	5'1	Shiozaki et al., 2023
Arc-Gamma03	Proteobacteria-Gammaproteobacteria	Proteobacteria	TGCGATCCAAAAGCAGA	0	GGTGAGATGATGGCTAT	0	TATGCCGCCAACAACAT	0	ATTTATGGCAAAGGCGG	5'1	Shiozaki et al., 2023
Arc-Gamma04	Proteobacteria-Gammaproteobacteria	Proteobacteria	TGTGACCCCAAGGCCGA	0	GGCGAGATGATGGCGAT	0	TACGCCGCCAATAACAT	0	ATCTACGGCAAAGGTGG	5'1	Shiozaki et al., 2023
Arc-Bactero	Bacteroidetes (Bacteroidota)	Others	TGTGACCCAAAAGCCGA	0	GGCGAAATGATGGCCAT	0	TATGCGGCTAATAACAT	0	ATTTACGGGAAAGGTGG	5'1	Shiozaki et al., 2023
Arc-Campylo	Campylobacterota (Epsilonbacteraeota)	Others	TGTGATCCAAAAGCGGA	0	GGTGAAATGATGGCTAT	0	TATGCAGCTAATAATAT	0	TTTTACGGAAAAGGTGG	0	Shiozaki et al., 2023
Arc-UCYN-A2	Cyanobacteria (Cyanobacteriota)	Cyanobacteria	TGTGACCCTAAAGCAGA	0	GGTGAAATGATGGCAAT	0	TACGCTGCTAACAACAT	0	TTCTACGGAAAAGGCGG	0	Shiozaki et al., 2023
Arc-Alpha	Proteobacteria-Alphaproteobacteria	Proteobacteria	TGCGACCCCAAGGCTGA	0	GGCGAGATGATGGCGAT	0	TATGCCGCCAACAACAT	0	TTCTACGGCAAGGGGGG	0	Shiozaki et al., 2023
